# Supplementary material for: Interleukin-22 regulates neutrophil recruitment in ulcerative colitis and is associated with resistance to ustekinumab therapy
Source: Nat Commun. 2022 Oct 3;13:5820. doi: 10.1038/s41467-022-33331-8 (PMC9530232; doi:10.1038/s41467-022-33331-8)
Supplement: Supplementary file 4 — Source Data [file 41467_2022_33331_MOESM4_ESM.xlsx]

## Sheet: Fig1b
Ensembl ID	Gene Symbol	log2FoldChange	pvalue	FDR
ENSMUSG00000060938	Rpl26	4.84535	0	0
ENSMUSG00000062353	Gm15772	-4.71804	0	0
ENSMUSG00000031776	Arl2bp	2.5986	1.62966e-109	7.8669e-106
ENSMUSG00000037095	Lrg1	8.01726	3.50333e-77	1.26838e-73
ENSMUSG00000032068	Plet1	8.90574	1.29182e-73	3.74163e-70
ENSMUSG00000020275	Rel	3.45489	1.60035e-51	3.86271e-48
ENSMUSG00000030134	Rasgef1a	5.00489	2.06691e-51	4.27614e-48
ENSMUSG00000027068	Dhrs9	5.22221	4.47173e-50	8.09495e-47
ENSMUSG00000028194	Ddah1	4.93891	1.04005e-48	1.67356e-45
ENSMUSG00000037033	Clca3b	3.89637	1.89975e-47	2.75122e-44
ENSMUSG00000033308	Dpyd	-4.41088	3.62044e-47	4.76647e-44
ENSMUSG00000015405	Ace2	-3.38209	5.13633e-46	6.19869e-43
ENSMUSG00000026365	Cfh	3.36049	1.29228e-44	1.37437e-41
ENSMUSG00000030934	Oat	-1.38109	1.32863e-44	1.37437e-41
ENSMUSG00000044162	Tnip3	2.70458	4.4952e-44	4.33996e-41
ENSMUSG00000028602	Tnfrsf8	7.80003	1.54614e-43	1.39945e-40
ENSMUSG00000028262	Clca3a2	4.17191	3.98683e-43	3.39631e-40
ENSMUSG00000021775	Nr1d2	-3.61181	1.0543e-42	8.03596e-40
ENSMUSG00000041293	Adgrf1	3.6144	1.00554e-42	8.03596e-40
ENSMUSG00000018983	E2f2	3.04981	7.40142e-42	5.35937e-39
ENSMUSG00000012428	Steap4	3.98734	4.98821e-39	3.43997e-36
ENSMUSG00000056737	Capg	3.20318	1.5182e-37	9.99388e-35
ENSMUSG00000031617	Tmem184c	2.14803	2.23884e-37	1.40969e-34
ENSMUSG00000050762	Prss27	8.24611	5.53572e-37	3.34035e-34
ENSMUSG00000062421	Arf2	2.47961	9.60658e-37	5.5649e-34
ENSMUSG00000029371	Cxcl5	12.8244	1.34389e-36	7.48547e-34
ENSMUSG00000029369	Afm	-6.22628	1.56501e-36	8.39426e-34
ENSMUSG00000056054	S100a8	10.5663	1.63666e-36	8.46502e-34
ENSMUSG00000027225	Duoxa2	4.49076	1.74507e-36	8.7145e-34
ENSMUSG00000001227	Sema6b	2.88528	8.21735e-36	3.96679e-33
ENSMUSG00000027420	Bfsp1	3.50246	2.63032e-35	1.22878e-32
ENSMUSG00000052212	Cd177	2.75327	4.30677e-35	1.94908e-32
ENSMUSG00000022125	Cln5	-1.862	4.50305e-35	1.97616e-32
ENSMUSG00000025545	Clybl	-2.1262	1.48361e-34	6.31933e-32
ENSMUSG00000020889	Nr1d1	-4.57445	2.6197e-34	1.08396e-31
ENSMUSG00000002997	Prkar2b	-2.15446	6.81401e-34	2.74112e-31
ENSMUSG00000017607	Tns4	-2.91178	9.35014e-34	3.65969e-31
ENSMUSG00000047728	BC025446	4.18791	6.64098e-33	2.53091e-30
ENSMUSG00000028655	Mfsd2a	7.09937	1.49157e-32	5.53868e-30
ENSMUSG00000063450	Syne2	-1.90842	2.30704e-32	8.35263e-30
ENSMUSG00000062826	Ces2f	5.16498	2.66095e-32	9.399e-30
ENSMUSG00000025154	Arhgap19	2.4962	2.0944e-31	7.22168e-29
ENSMUSG00000056071	S100a9	10.8239	3.30405e-31	1.11277e-28
ENSMUSG00000028527	Ak4	3.42499	4.14483e-31	1.36421e-28
ENSMUSG00000027397	Slc20a1	-2.64629	8.44236e-31	2.71694e-28
ENSMUSG00000029781	Fkbp9	-1.6669	1.19406e-30	3.75922e-28
ENSMUSG00000025764	Jade1	-1.27914	1.78779e-30	5.50867e-28
ENSMUSG00000027907	S100a11	2.06375	6.00893e-30	1.81294e-27
ENSMUSG00000030413	Pglyrp1	2.04384	7.71065e-30	2.27889e-27
ENSMUSG00000017002	Slpi	4.26315	1.38729e-29	4.01813e-27
ENSMUSG00000047281	Sfn	2.53023	1.70665e-29	4.84622e-27
ENSMUSG00000034245	Hdac11	-3.02365	2.59399e-29	7.22426e-27
ENSMUSG00000058569	Tmed9	1.21143	3.39022e-29	9.26362e-27
ENSMUSG00000025130	P4hb	1.40912	3.47082e-29	9.30823e-27
ENSMUSG00000021665	Hexb	-2.4103	3.95935e-29	1.04253e-26
ENSMUSG00000037254	Itih2	-4.63227	5.44138e-29	1.40718e-26
ENSMUSG00000050359	Sprr1a	5.0021	6.0251e-29	1.5308e-26
ENSMUSG00000055978	Fut2	2.77782	6.51352e-29	1.62636e-26
ENSMUSG00000042677	Zc3h12a	3.23061	8.57202e-29	2.10407e-26
ENSMUSG00000024331	Dsc2	0.994647	1.81735e-28	4.38649e-26
ENSMUSG00000030711	Sult1a1	-4.35441	3.28551e-28	7.7661e-26
ENSMUSG00000078161	Erich3	4.265	3.32481e-28	7.7661e-26
ENSMUSG00000059824	Dbp	-5.35579	3.4389e-28	7.90511e-26
ENSMUSG00000030067	Foxp1	-1.181	6.13021e-28	1.38715e-25
ENSMUSG00000034187	Nsf	1.81311	8.44724e-28	1.88205e-25
ENSMUSG00000022389	Tef	-3.9595	1.1841e-27	2.5982e-25
ENSMUSG00000044860	Gm1123	-3.79512	2.19478e-27	4.74399e-25
ENSMUSG00000051615	Rap2a	-2.18239	2.43115e-27	5.17763e-25
ENSMUSG00000006800	Sulf2	2.85476	2.62408e-27	5.50752e-25
ENSMUSG00000000983	Wfdc18	3.4314	2.93501e-27	6.07211e-25
ENSMUSG00000027994	Mcub	3.14242	2.9893e-27	6.09732e-25
ENSMUSG00000022221	Ripk3	3.71125	4.04255e-27	8.13114e-25
ENSMUSG00000022587	Ly6e	2.68734	4.6244e-27	9.17405e-25
ENSMUSG00000020826	Nos2	8.92285	5.60645e-27	1.0972e-24
ENSMUSG00000024084	Qpct	-2.30828	7.72172e-27	1.49101e-24
ENSMUSG00000021238	Aldh6a1	-1.88387	2.01576e-26	3.84109e-24
ENSMUSG00000064373	Selenop	-2.47989	2.33854e-26	4.39827e-24
ENSMUSG00000022270	Retreg1	-2.45771	6.84009e-26	1.26998e-23
ENSMUSG00000022383	Ppara	-2.81673	1.6322e-25	2.9921e-23
ENSMUSG00000020019	Ntn4	-2.19496	4.01134e-25	7.26152e-23
ENSMUSG00000040584	Abcb1a	-3.67628	5.41216e-25	9.67641e-23
ENSMUSG00000046841	Ckap4	2.45771	8.79237e-25	1.55282e-22
ENSMUSG00000074417	Pira11	6.45332	1.04434e-24	1.82219e-22
ENSMUSG00000071604	Fam189a2	-4.66448	1.64654e-24	2.83872e-22
ENSMUSG00000020873	Slc35b1	1.69883	2.21238e-24	3.76937e-22
ENSMUSG00000028599	Tnfrsf1b	3.45429	2.70789e-24	4.55996e-22
ENSMUSG00000029868	Trpv6	3.67875	4.97454e-24	8.28061e-22
ENSMUSG00000037580	Gch1	2.21369	5.54047e-24	9.11786e-22
ENSMUSG00000029380	Cxcl1	7.53518	6.89147e-24	1.12137e-21
ENSMUSG00000019775	Rgs17	-2.95397	7.91384e-24	1.27342e-21
ENSMUSG00000028961	Pgd	1.46946	9.9867e-24	1.58931e-21
ENSMUSG00000009185	Ccl8	4.44526	1.0633e-23	1.67378e-21
ENSMUSG00000027883	Gpsm2	1.33528	1.3423e-23	2.09024e-21
ENSMUSG00000002881	Nab1	1.32328	1.41452e-23	2.17927e-21
ENSMUSG00000026994	Galnt3	1.81287	1.58074e-23	2.40971e-21
ENSMUSG00000013338	Fer1l4	6.00959	1.66047e-23	2.50489e-21
ENSMUSG00000061762	Tac1	2.78196	1.89601e-23	2.83072e-21
ENSMUSG00000071356	Reg3b	12.3836	2.69676e-23	3.98516e-21
ENSMUSG00000073413	Ly6g6d	-4.2175	2.72615e-23	3.98789e-21
ENSMUSG00000030327	Necap1	0.870763	2.90748e-23	4.21061e-21
ENSMUSG00000027224	Duoxa1	3.22421	3.16013e-23	4.53119e-21
ENSMUSG00000029869	Ephb6	2.23423	3.35504e-23	4.7635e-21
ENSMUSG00000063903	Klk1	-2.41914	4.09467e-23	5.75719e-21
ENSMUSG00000001089	Luzp1	-1.10058	4.6115e-23	6.42151e-21
ENSMUSG00000018171	Vmp1	1.04423	5.37629e-23	7.38015e-21
ENSMUSG00000074195	Clca4b	6.24192	5.40185e-23	7.38015e-21
ENSMUSG00000036322	H2-Ea-ps	1.71639	6.75802e-23	9.14669e-21
ENSMUSG00000020038	Cry1	2.55612	8.71545e-23	1.15796e-20
ENSMUSG00000067889	Sptbn2	-3.04637	8.69665e-23	1.15796e-20
ENSMUSG00000022650	Retnlb	6.69868	9.52742e-23	1.25433e-20
ENSMUSG00000047844	Bex4	-3.33258	1.03532e-22	1.35076e-20
ENSMUSG00000031700	Gpt2	-2.25409	1.173e-22	1.51674e-20
ENSMUSG00000024247	Pkdcc	-1.57882	1.25943e-22	1.61407e-20
ENSMUSG00000061013	Mkx	-2.04372	1.31449e-22	1.66986e-20
ENSMUSG00000016024	Lbp	3.89346	1.48232e-22	1.86669e-20
ENSMUSG00000031490	Eif4ebp1	2.04348	1.92827e-22	2.40735e-20
ENSMUSG00000039195	1110008P14Rik	1.38386	2.11508e-22	2.61799e-20
ENSMUSG00000027200	Sema6d	1.63312	3.90088e-22	4.7875e-20
ENSMUSG00000050103	Agmo	-2.61509	4.08289e-22	4.96878e-20
ENSMUSG00000030659	Nucb2	2.17113	4.71212e-22	5.68674e-20
ENSMUSG00000066687	Zbtb16	-4.26517	5.99755e-22	7.17822e-20
ENSMUSG00000033107	Rnf125	2.2242	6.68187e-22	7.93171e-20
ENSMUSG00000035373	Ccl7	6.78831	6.81663e-22	8.02589e-20
ENSMUSG00000041231	Ublcp1	1.19391	7.08579e-22	8.27551e-20
ENSMUSG00000000628	Hk2	3.22372	1.02283e-21	1.18502e-19
ENSMUSG00000022964	Tmem50b	1.47911	1.0962e-21	1.25994e-19
ENSMUSG00000042808	Gpx2	2.39265	1.18044e-21	1.34607e-19
ENSMUSG00000025228	Actr1a	0.667354	1.27891e-21	1.44696e-19
ENSMUSG00000036473	Ntn3	-2.41084	1.86694e-21	2.09589e-19
ENSMUSG00000022265	Ank	-2.42323	1.93105e-21	2.15119e-19
ENSMUSG00000042357	Gjb5	-2.88354	1.95985e-21	2.16661e-19
ENSMUSG00000048058	Ldlrad3	-2.13839	1.99268e-21	2.18622e-19
ENSMUSG00000027901	Dennd2d	1.0538	2.19773e-21	2.39305e-19
ENSMUSG00000029727	Cyp3a13	-2.06718	2.25243e-21	2.42404e-19
ENSMUSG00000047517	Dmbt1	1.59219	2.25967e-21	2.42404e-19
ENSMUSG00000059040	Eno1b	0.915631	3.13626e-21	3.33966e-19
ENSMUSG00000026469	Xpr1	-1.40212	3.19601e-21	3.37844e-19
ENSMUSG00000028255	Clca1	-3.9706	3.62955e-21	3.80893e-19
ENSMUSG00000027556	Car1	-3.68404	3.80474e-21	3.93573e-19
ENSMUSG00000074656	Eif2s2	1.33741	3.79661e-21	3.93573e-19
ENSMUSG00000072571	Tmem253	1.79165	4.56823e-21	4.692e-19
ENSMUSG00000089809	A930011G23Rik	-2.37671	7.55313e-21	7.70312e-19
ENSMUSG00000060904	Arl1	1.23401	7.88152e-21	7.98183e-19
ENSMUSG00000027189	Trim44	-1.30446	8.3305e-21	8.37794e-19
ENSMUSG00000060181	Slc35e3	-2.20585	8.64059e-21	8.62986e-19
ENSMUSG00000027506	Tpd52	0.732463	9.305e-21	9.2298e-19
ENSMUSG00000086784	Isoc2a	-1.25322	1.12667e-20	1.10996e-18
ENSMUSG00000026170	Cyp27a1	-2.38948	1.19632e-20	1.17061e-18
ENSMUSG00000032496	Ltf	7.64958	1.31869e-20	1.28169e-18
ENSMUSG00000073399	Trim40	3.06766	1.32902e-20	1.28313e-18
ENSMUSG00000031438	Rnf128	1.6084	1.39451e-20	1.33744e-18
ENSMUSG00000023044	Csad	-1.54917	2.00792e-20	1.91307e-18
ENSMUSG00000033427	Upb1	-3.03158	2.34717e-20	2.22168e-18
ENSMUSG00000032028	Nxpe2	-3.50727	2.79219e-20	2.62575e-18
ENSMUSG00000047604	Frat2	-2.14654	3.49536e-20	3.26579e-18
ENSMUSG00000004849	Ap1s1	1.05423	3.68678e-20	3.42256e-18
ENSMUSG00000079523	Tmsb10	1.51293	3.75961e-20	3.46795e-18
ENSMUSG00000063856	Gpx1	0.77283	4.19457e-20	3.84467e-18
ENSMUSG00000068452	Duox2	2.64844	4.62246e-20	4.21022e-18
ENSMUSG00000115388	Eppk1	-1.61099	9.0289e-20	8.17228e-18
ENSMUSG00000030017	Reg3g	10.7075	9.86116e-20	8.87015e-18
ENSMUSG00000054520	Sh3bp2	2.22741	1.0402e-19	9.29885e-18
ENSMUSG00000038393	Txnip	-1.72429	1.52134e-19	1.35166e-17
ENSMUSG00000030946	Lhpp	-1.65041	1.80536e-19	1.59422e-17
ENSMUSG00000040746	Rnf167	-1.43383	1.87671e-19	1.64719e-17
ENSMUSG00000036278	Macrod1	-2.05922	1.99976e-19	1.74461e-17
ENSMUSG00000020250	Txnrd1	1.88267	2.05592e-19	1.78287e-17
ENSMUSG00000021416	Eci3	-3.73379	2.33815e-19	2.01554e-17
ENSMUSG00000031732	Phlpp2	-1.47457	2.3535e-19	2.01677e-17
ENSMUSG00000003814	Calr	1.25819	2.5046e-19	2.13363e-17
ENSMUSG00000026880	Stom	2.6411	2.84147e-19	2.40644e-17
ENSMUSG00000021326	Trim27	1.15027	3.57449e-19	3.00963e-17
ENSMUSG00000038175	Mylip	-1.68848	3.79386e-19	3.17587e-17
ENSMUSG00000042460	C1galt1	0.85353	5.07267e-19	4.22198e-17
ENSMUSG00000026535	Ifi202b	3.12631	6.2077e-19	5.13714e-17
ENSMUSG00000098188	Sowahc	-1.47338	6.78169e-19	5.58025e-17
ENSMUSG00000039193	Nlrc4	1.06947	7.01292e-19	5.73791e-17
ENSMUSG00000027940	Tpm3	1.29424	8.28042e-19	6.73691e-17
ENSMUSG00000072294	Klf12	-2.28135	9.12861e-19	7.3855e-17
ENSMUSG00000027642	Rpn2	0.86695	1.0719e-18	8.62404e-17
ENSMUSG00000025534	Gusb	1.24147	1.16463e-18	9.31829e-17
ENSMUSG00000021846	Peli2	-2.00192	1.21242e-18	9.64739e-17
ENSMUSG00000031584	Gsr	1.72686	1.25785e-18	9.95419e-17
ENSMUSG00000003617	Cp	2.3249	1.44832e-18	1.13993e-16
ENSMUSG00000021365	Nedd9	-1.96406	1.62585e-18	1.27274e-16
ENSMUSG00000019188	H13	1.12432	1.69572e-18	1.32029e-16
ENSMUSG00000055415	Atp10b	1.15641	1.72902e-18	1.33902e-16
ENSMUSG00000020484	Xbp1	1.16002	1.81316e-18	1.39671e-16
ENSMUSG00000073400	Trim10	7.17729	1.8228e-18	1.39671e-16
ENSMUSG00000041084	Ostc	1.32566	1.87256e-18	1.42728e-16
ENSMUSG00000055926	Gm14137	2.88567	1.89899e-18	1.43986e-16
ENSMUSG00000032058	Ppp2r1b	1.0522	1.9327e-18	1.45778e-16
ENSMUSG00000025481	Urah	2.57007	2.18726e-18	1.64124e-16
ENSMUSG00000031937	Vstm5	-1.93814	2.263e-18	1.68932e-16
ENSMUSG00000026581	Sell	6.01007	2.43816e-18	1.81074e-16
ENSMUSG00000042524	Sun2	-2.17352	2.45237e-18	1.812e-16
ENSMUSG00000028544	Slc5a9	2.7367	2.46866e-18	1.81478e-16
ENSMUSG00000034157	Cipc	-1.95112	3.38051e-18	2.47256e-16
ENSMUSG00000029154	Cwh43	3.46749	3.76086e-18	2.73693e-16
ENSMUSG00000032123	Dpagt1	1.07098	4.08137e-18	2.95532e-16
ENSMUSG00000001441	Npepps	0.858563	4.10484e-18	2.95752e-16
ENSMUSG00000044921	Rassf9	-2.50518	4.2879e-18	3.07413e-16
ENSMUSG00000010175	Prox1	-1.95853	4.62702e-18	3.30091e-16
ENSMUSG00000018012	Rac3	1.95672	4.65216e-18	3.30258e-16
ENSMUSG00000032827	Ppp1r9a	-1.86622	4.78888e-18	3.38305e-16
ENSMUSG00000052974	Cyp2f2	-4.64133	4.81497e-18	3.38497e-16
ENSMUSG00000024349	Tmem173	3.27999	5.55252e-18	3.88462e-16
ENSMUSG00000030283	St8sia1	3.25928	6.71232e-18	4.67346e-16
ENSMUSG00000025002	Cyp2c55	-9.3626	7.62517e-18	5.28363e-16
ENSMUSG00000040990	Sh3kbp1	1.78326	7.88053e-18	5.43456e-16
ENSMUSG00000019302	Atp6v0a1	1.07573	8.18936e-18	5.62077e-16
ENSMUSG00000027952	Pmvk	2.03208	8.54574e-18	5.82475e-16
ENSMUSG00000063524	Eno1	0.937221	8.56699e-18	5.82475e-16
ENSMUSG00000056025	Clca3a1	2.63748	9.05247e-18	6.12607e-16
ENSMUSG00000022146	Osmr	2.59395	9.63529e-18	6.49015e-16
ENSMUSG00000047798	Cd300lf	5.45575	9.83007e-18	6.5907e-16
ENSMUSG00000089942	Pira2	6.02544	1.00194e-17	6.68667e-16
ENSMUSG00000046727	Cystm1	1.10284	1.0181e-17	6.76336e-16
ENSMUSG00000021118	Plek2	1.75174	1.05325e-17	6.96489e-16
ENSMUSG00000030519	Apba2	3.72934	1.13203e-17	7.45183e-16
ENSMUSG00000022769	Sdf2l1	1.65831	1.23041e-17	8.06279e-16
ENSMUSG00000040850	Psme4	0.848876	1.27966e-17	8.34778e-16
ENSMUSG00000058135	Gstm1	-1.8222	1.32765e-17	8.62198e-16
ENSMUSG00000030560	Ctsc	1.66819	1.36012e-17	8.7934e-16
ENSMUSG00000026575	Nme7	1.09224	1.59691e-17	1.02784e-15
ENSMUSG00000028859	Csf3r	5.75788	1.6549e-17	1.06046e-15
ENSMUSG00000073608	Gal3st2c	-3.58595	2.08388e-17	1.32946e-15
ENSMUSG00000055737	Ghr	-1.75361	2.14904e-17	1.36502e-15
ENSMUSG00000028986	Klhl7	-0.874909	2.50864e-17	1.58647e-15
ENSMUSG00000056124	B4galt6	1.29075	2.52381e-17	1.58912e-15
ENSMUSG00000028755	Cda	-2.41336	2.56015e-17	1.60503e-15
ENSMUSG00000026623	Lpgat1	1.20991	3.16725e-17	1.97708e-15
ENSMUSG00000023031	Cela1	-2.78343	3.73547e-17	2.32176e-15
ENSMUSG00000027978	Prss12	4.2787	4.23312e-17	2.61983e-15
ENSMUSG00000035226	Rims4	-3.55888	4.31126e-17	2.65684e-15
ENSMUSG00000035093	Secisbp2l	0.954287	4.46499e-17	2.73991e-15
ENSMUSG00000001763	Tspan33	-1.62137	4.7749e-17	2.91772e-15
ENSMUSG00000023068	Nus1	1.2304	4.87207e-17	2.96459e-15
ENSMUSG00000034634	Ly6d	9.53803	4.91221e-17	2.97651e-15
ENSMUSG00000030790	Adm	2.85009	4.97794e-17	3.00377e-15
ENSMUSG00000074196	Clca4c-ps	9.17772	5.66813e-17	3.40605e-15
ENSMUSG00000032849	Abcc4	1.53123	5.908e-17	3.53552e-15
ENSMUSG00000026380	Tfcp2l1	-1.93973	5.94881e-17	3.54529e-15
ENSMUSG00000024472	Dcp2	1.79973	6.03217e-17	3.58024e-15
ENSMUSG00000001901	Kcnh6	-2.58458	6.30076e-17	3.72439e-15
ENSMUSG00000028957	Per3	-3.16164	6.65707e-17	3.91901e-15
ENSMUSG00000070426	Rnf121	0.978572	6.71631e-17	3.93788e-15
ENSMUSG00000021831	Ero1l	2.038	6.9057e-17	4.03259e-15
ENSMUSG00000022358	Fbxo32	-2.87593	7.23873e-17	4.21009e-15
ENSMUSG00000021196	Pfkp	1.09077	7.56175e-17	4.38037e-15
ENSMUSG00000008036	Ap2s1	0.666042	7.97643e-17	4.60218e-15
ENSMUSG00000030245	Golt1b	1.08999	8.57211e-17	4.9155e-15
ENSMUSG00000054008	Ndst1	1.33183	8.58736e-17	4.9155e-15
ENSMUSG00000026489	Coq8a	-2.91854	8.63602e-17	4.92389e-15
ENSMUSG00000038871	Bpgm	1.31726	9.02562e-17	5.12584e-15
ENSMUSG00000037852	Cpe	-1.75252	9.64968e-17	5.45885e-15
ENSMUSG00000025027	Xpnpep1	1.05344	1.12274e-16	6.32667e-15
ENSMUSG00000035498	Cdcp1	1.20794	1.14787e-16	6.44318e-15
ENSMUSG00000050747	Trim15	5.55104	1.16877e-16	6.53519e-15
ENSMUSG00000055730	Ces2a	-2.41812	1.22339e-16	6.8143e-15
ENSMUSG00000033220	Rac2	3.21987	1.36402e-16	7.56848e-15
ENSMUSG00000041355	Ssr2	1.1001	1.39754e-16	7.7249e-15
ENSMUSG00000053317	Sec61b	1.14781	1.45567e-16	8.0156e-15
ENSMUSG00000051413	Plagl2	1.15907	1.46921e-16	8.05953e-15
ENSMUSG00000029130	Rnf32	-2.94877	1.48913e-16	8.13798e-15
ENSMUSG00000021843	Ktn1	-0.567793	1.57049e-16	8.5503e-15
ENSMUSG00000004451	Ralb	0.96443	1.60545e-16	8.70793e-15
ENSMUSG00000037188	Grhl3	4.27813	1.88478e-16	1.01848e-14
ENSMUSG00000027134	Lpcat4	2.24871	1.99317e-16	1.07053e-14
ENSMUSG00000030510	Cers3	6.20614	1.99588e-16	1.07053e-14
ENSMUSG00000027513	Pck1	-4.80671	2.14594e-16	1.14677e-14
ENSMUSG00000021091	Serpina3n	2.95396	2.31666e-16	1.23345e-14
ENSMUSG00000024074	Crim1	-1.92792	2.50506e-16	1.32888e-14
ENSMUSG00000029752	Asns	2.09785	2.77533e-16	1.46687e-14
ENSMUSG00000034472	Rasd2	-2.90468	2.78656e-16	1.46745e-14
ENSMUSG00000046410	Kcnk6	1.31254	2.86282e-16	1.50215e-14
ENSMUSG00000060961	Slc4a4	-3.96739	2.91656e-16	1.52482e-14
ENSMUSG00000109511	Nup62	0.883125	2.97478e-16	1.54967e-14
ENSMUSG00000018417	Myo1b	1.06714	3.10901e-16	1.61379e-14
ENSMUSG00000055675	Kbtbd11	-2.54171	3.56279e-16	1.84272e-14
ENSMUSG00000030427	Lilra6	4.19127	3.79176e-16	1.95417e-14
ENSMUSG00000020649	Rrm2	2.54706	3.90096e-16	2.00332e-14
ENSMUSG00000024055	Cyp4f13	-1.6805	4.20798e-16	2.15336e-14
ENSMUSG00000052914	Cyp2j6	1.03344	4.48923e-16	2.28919e-14
ENSMUSG00000031381	Piga	1.25311	6.34149e-16	3.22237e-14
ENSMUSG00000097006	9530082P21Rik	2.12766	7.17718e-16	3.63426e-14
ENSMUSG00000031613	Hpgd	-2.26316	7.26322e-16	3.66502e-14
ENSMUSG00000025786	Zdhhc3	0.930763	7.29054e-16	3.66603e-14
ENSMUSG00000001507	Itga3	1.31001	7.35709e-16	3.68669e-14
ENSMUSG00000026014	Raph1	1.21263	7.44507e-16	3.71791e-14
ENSMUSG00000063229	Ldha	0.869202	7.84774e-16	3.90553e-14
ENSMUSG00000028184	Adgrl2	-1.01892	8.07183e-16	4.00329e-14
ENSMUSG00000044550	Tceal3	-2.40745	8.74294e-16	4.32134e-14
ENSMUSG00000063296	Tmem117	-2.05869	9.14868e-16	4.5065e-14
ENSMUSG00000027248	Pdia3	0.962456	9.42397e-16	4.6174e-14
ENSMUSG00000029379	Cxcl3	11.4279	9.43757e-16	4.6174e-14
ENSMUSG00000031021	Tmem9b	0.822881	9.51074e-16	4.63752e-14
ENSMUSG00000043091	Tuba1c	1.77326	9.74229e-16	4.73449e-14
ENSMUSG00000053414	Hunk	-2.32074	1.06549e-15	5.16066e-14
ENSMUSG00000030471	Zdhhc13	1.86906	1.09376e-15	5.27995e-14
ENSMUSG00000024340	Btnl2	3.75077	1.0988e-15	5.28664e-14
ENSMUSG00000048027	Rgmb	-1.02225	1.18081e-15	5.66243e-14
ENSMUSG00000028519	Dab1	-4.6114	1.25036e-15	5.97616e-14
ENSMUSG00000049103	Ccr2	2.44597	1.27654e-15	6.08119e-14
ENSMUSG00000000134	Tfe3	1.13503	1.30729e-15	6.20725e-14
ENSMUSG00000040570	Rundc3b	-2.13834	1.33608e-15	6.32322e-14
ENSMUSG00000028656	Cap1	1.07388	1.34646e-15	6.35159e-14
ENSMUSG00000038967	Pdk2	-2.44825	1.38734e-15	6.52321e-14
ENSMUSG00000007721	Ccdc124	0.952425	1.40839e-15	6.60073e-14
ENSMUSG00000037110	Ralgapa2	1.0853	1.41842e-15	6.62632e-14
ENSMUSG00000015134	Aldh1a3	3.36222	1.64853e-15	7.65193e-14
ENSMUSG00000054252	Fgfr3	-2.66919	1.64733e-15	7.65193e-14
ENSMUSG00000034353	Ramp1	-2.18283	1.68896e-15	7.81454e-14
ENSMUSG00000034731	Dgkh	-1.47907	1.83059e-15	8.44287e-14
ENSMUSG00000023232	Serinc2	1.02038	1.84807e-15	8.49642e-14
ENSMUSG00000000142	Axin2	-1.34227	1.95448e-15	8.92896e-14
ENSMUSG00000091387	Gcnt4	3.23299	1.95155e-15	8.92896e-14
ENSMUSG00000062070	Pgk1	1.37498	2.07217e-15	9.43683e-14
ENSMUSG00000027784	Ppm1l	1.22167	2.11199e-15	9.55807e-14
ENSMUSG00000057948	Unc13d	2.2287	2.10903e-15	9.55807e-14
ENSMUSG00000064215	Ifi27	-1.21831	2.25947e-15	1.01937e-13
ENSMUSG00000042367	Gjb3	-1.8839	2.26731e-15	1.01973e-13
ENSMUSG00000021187	Tc2n	1.54947	2.3275e-15	1.04135e-13
ENSMUSG00000055095	Spink6	10.4576	2.32977e-15	1.04135e-13
ENSMUSG00000028864	Hgf	2.57136	2.39128e-15	1.06556e-13
ENSMUSG00000052534	Pbx1	-1.14389	2.43943e-15	1.08368e-13
ENSMUSG00000031848	Lsm4	1.35258	2.54388e-15	1.12662e-13
ENSMUSG00000038650	Rnh1	1.13842	2.71198e-15	1.1974e-13
ENSMUSG00000031451	Gas6	-1.51356	2.74087e-15	1.20648e-13
ENSMUSG00000079293	Clec7a	3.35303	2.7511e-15	1.20732e-13
ENSMUSG00000055210	Foxd2	-3.01516	2.81015e-15	1.22951e-13
ENSMUSG00000057666	Gapdh	0.968089	2.88275e-15	1.25747e-13
ENSMUSG00000034394	Lif	2.77041	2.90802e-15	1.26468e-13
ENSMUSG00000014867	Surf4	0.9252	2.97352e-15	1.28929e-13
ENSMUSG00000052310	Slc39a1	0.848837	3.04934e-15	1.31823e-13
ENSMUSG00000005667	Mthfd2	2.27663	3.06854e-15	1.32258e-13
ENSMUSG00000000958	Slc7a7	1.16171	3.34256e-15	1.43641e-13
ENSMUSG00000021336	Slc17a4	-2.04902	3.38578e-15	1.45068e-13
ENSMUSG00000063851	Rnf183	2.88634	3.43733e-15	1.46842e-13
ENSMUSG00000010660	Plcd1	-1.13154	3.61351e-15	1.53914e-13
ENSMUSG00000019564	Arid3a	2.29707	3.75867e-15	1.59628e-13
ENSMUSG00000036887	C1qa	1.41436	3.81599e-15	1.61588e-13
ENSMUSG00000018415	Gid4	-0.836375	4.09317e-15	1.7282e-13
ENSMUSG00000073542	Cep76	1.38218	4.32588e-15	1.82115e-13
ENSMUSG00000044461	Shisa2	-3.08323	4.59774e-15	1.92999e-13
ENSMUSG00000026701	Prdx6	-1.97411	4.61547e-15	1.93183e-13
ENSMUSG00000027188	Pamr1	-1.9269	4.66713e-15	1.94782e-13
ENSMUSG00000036138	Acaa1a	-0.75237	4.98361e-15	2.07393e-13
ENSMUSG00000018377	Vezf1	-0.917805	5.44104e-15	2.2578e-13
ENSMUSG00000061808	Ttr	-2.54662	5.73803e-15	2.37423e-13
ENSMUSG00000033720	Sfxn5	-1.79701	6.42973e-15	2.65286e-13
ENSMUSG00000016256	Ctsz	1.28356	6.49066e-15	2.66517e-13
ENSMUSG00000024640	Psat1	2.69715	6.49637e-15	2.66517e-13
ENSMUSG00000057074	Ces1g	3.7863	6.63278e-15	2.71344e-13
ENSMUSG00000022841	Ap2m1	0.610442	7.30179e-15	2.97872e-13
ENSMUSG00000112023	Lilr4b	3.73922	7.82277e-15	3.18229e-13
ENSMUSG00000058254	Tspan7	-0.80983	8.10589e-15	3.28822e-13
ENSMUSG00000027828	Ssr3	1.01643	8.46942e-15	3.4261e-13
ENSMUSG00000003355	Fkbp11	2.43379	8.9048e-15	3.59218e-13
ENSMUSG00000069094	Pde7a	-1.57254	9.14207e-15	3.67765e-13
ENSMUSG00000045027	Prss22	11.3196	9.40146e-15	3.77152e-13
ENSMUSG00000027854	Sike1	-1.1501	9.44668e-15	3.77919e-13
ENSMUSG00000038151	Prdm1	2.77026	9.57681e-15	3.8207e-13
ENSMUSG00000025287	Acot9	1.57183	1.04001e-14	4.13775e-13
ENSMUSG00000009291	Pttg1ip	-1.10079	1.05196e-14	4.17383e-13
ENSMUSG00000055413	H2-Q5	3.34816	1.06097e-14	4.19809e-13
ENSMUSG00000055994	Nod2	3.89884	1.09035e-14	4.30259e-13
ENSMUSG00000029064	Gnb1	0.644846	1.10557e-14	4.35079e-13
ENSMUSG00000020869	Lrrc59	1.58512	1.14306e-14	4.48613e-13
ENSMUSG00000029162	Khk	-1.26376	1.17158e-14	4.58564e-13
ENSMUSG00000037499	Nenf	-0.953526	1.24668e-14	4.86643e-13
ENSMUSG00000039976	Tbc1d16	-1.78237	1.27737e-14	4.97281e-13
ENSMUSG00000055748	Gsdmc4	-3.00297	1.32057e-14	5.12721e-13
ENSMUSG00000032369	Plscr1	1.32786	1.40065e-14	5.4236e-13
ENSMUSG00000030849	Fgfr2	-1.60498	1.46641e-14	5.66309e-13
ENSMUSG00000030603	Psmc4	1.08097	1.55239e-14	5.97916e-13
ENSMUSG00000050069	Grem2	-1.88377	1.56476e-14	6.01083e-13
ENSMUSG00000015363	Trabd	1.03591	1.63687e-14	6.25465e-13
ENSMUSG00000019579	Mydgf	1.13082	1.63447e-14	6.25465e-13
ENSMUSG00000028532	Cachd1	-1.66708	1.64971e-14	6.28715e-13
ENSMUSG00000029401	Rilpl2	1.85937	1.65602e-14	6.29462e-13
ENSMUSG00000058260	Serpina9	-3.98156	1.66307e-14	6.30485e-13
ENSMUSG00000032456	Nmnat3	-2.01612	1.67857e-14	6.34701e-13
ENSMUSG00000061740	Cyp2d22	-2.16971	1.74664e-14	6.58721e-13
ENSMUSG00000030102	Itpr1	-1.27573	1.77413e-14	6.6735e-13
ENSMUSG00000020307	Cdc34	0.915367	1.83385e-14	6.88028e-13
ENSMUSG00000073987	Ggh	-1.45358	1.97454e-14	7.38897e-13
ENSMUSG00000001424	Snd1	1.23588	2.00302e-14	7.47621e-13
ENSMUSG00000017697	Ada	1.76032	2.05125e-14	7.63655e-13
ENSMUSG00000022861	Dgkg	-2.53271	2.29218e-14	8.51162e-13
ENSMUSG00000034177	Rnf43	-0.75301	2.4043e-14	8.90513e-13
ENSMUSG00000037126	Psd	-2.01575	2.41646e-14	8.92735e-13
ENSMUSG00000026024	Als2	1.0885	2.51396e-14	9.26391e-13
ENSMUSG00000052160	Pld4	2.11159	2.52489e-14	9.28056e-13
ENSMUSG00000040760	Appl1	0.998736	2.66323e-14	9.76426e-13
ENSMUSG00000058216	Gstp3	2.06027	2.81128e-14	1.0281e-12
ENSMUSG00000066568	Lsm14a	0.547148	2.82426e-14	1.03025e-12
ENSMUSG00000029780	Nt5c3	-0.926379	2.87734e-14	1.04698e-12
ENSMUSG00000020571	Pdia6	1.30479	2.94634e-14	1.06724e-12
ENSMUSG00000038776	Ephx1	-1.60319	2.94778e-14	1.06724e-12
ENSMUSG00000035596	Mboat7	0.938862	3.4218e-14	1.23577e-12
ENSMUSG00000022504	Ciita	3.1406	3.43174e-14	1.23628e-12
ENSMUSG00000025212	Sfxn3	-1.79952	3.46007e-14	1.24339e-12
ENSMUSG00000030748	Il4ra	2.33774	3.59495e-14	1.28866e-12
ENSMUSG00000037649	H2-DMa	2.6893	3.6159e-14	1.29298e-12
ENSMUSG00000031112	Stk26	-1.50497	3.65554e-14	1.30073e-12
ENSMUSG00000042784	Muc1	1.6459	3.64784e-14	1.30073e-12
ENSMUSG00000037613	Tnfrsf23	3.85381	3.72636e-14	1.32267e-12
ENSMUSG00000031508	Ankrd10	-1.22886	3.90572e-14	1.38295e-12
ENSMUSG00000005534	Insr	-1.36571	4.07737e-14	1.44021e-12
ENSMUSG00000027398	Il1b	6.04762	4.18311e-14	1.47396e-12
ENSMUSG00000028004	Npy2r	-3.68012	4.21119e-14	1.48025e-12
ENSMUSG00000012422	Tmem167	0.866986	4.37675e-14	1.53211e-12
ENSMUSG00000037541	Shank2	-2.07688	4.37988e-14	1.53211e-12
ENSMUSG00000037106	Fer1l6	-2.20506	4.43267e-14	1.54684e-12
ENSMUSG00000028786	Tmem54	1.22698	4.57866e-14	1.59394e-12
ENSMUSG00000047368	Abhd17b	1.09025	4.92063e-14	1.70889e-12
ENSMUSG00000004668	Abca13	3.44461	5.1294e-14	1.77713e-12
ENSMUSG00000022231	Sema5a	-1.39488	5.27751e-14	1.82408e-12
ENSMUSG00000006179	Prss16	2.98966	5.62539e-14	1.93508e-12
ENSMUSG00000057329	Bcl2	-1.09517	5.61446e-14	1.93508e-12
ENSMUSG00000032575	Manf	1.67316	5.93397e-14	2.03639e-12
ENSMUSG00000093867	Gsdmcl2	-3.68625	6.02759e-14	2.06363e-12
ENSMUSG00000071180	Smim15	1.01128	6.18611e-14	2.11291e-12
ENSMUSG00000020173	Cobl	-1.25827	6.21313e-14	2.11714e-12
ENSMUSG00000035105	Egln3	1.59156	6.25025e-14	2.12479e-12
ENSMUSG00000031557	Plekha2	1.19675	6.4414e-14	2.18465e-12
ENSMUSG00000056851	Pcbp2	-0.649674	6.59152e-14	2.23034e-12
ENSMUSG00000032883	Acsl3	-1.48655	6.66821e-14	2.25103e-12
ENSMUSG00000044359	P2ry4	-3.11214	6.77054e-14	2.28025e-12
ENSMUSG00000031853	Map3k21	-1.33884	6.86011e-14	2.30506e-12
ENSMUSG00000046245	Pilra	3.42752	7.0176e-14	2.35252e-12
ENSMUSG00000023243	Kcnk5	-1.68442	7.2269e-14	2.41709e-12
ENSMUSG00000028766	Alpl	2.67451	7.27056e-14	2.42609e-12
ENSMUSG00000026235	Epha4	1.1137	7.38037e-14	2.45707e-12
ENSMUSG00000074457	S100a16	1.51318	7.43588e-14	2.46987e-12
ENSMUSG00000032383	Ppib	0.598018	7.4935e-14	2.48331e-12
ENSMUSG00000034936	Arl4d	-2.41229	7.90797e-14	2.61469e-12
ENSMUSG00000034361	Cpne2	1.67287	8.05923e-14	2.65259e-12
ENSMUSG00000036523	Greb1	-2.33283	8.04425e-14	2.65259e-12
ENSMUSG00000047562	Mmp10	4.96083	8.32114e-14	2.73258e-12
ENSMUSG00000025935	Tram1	0.783387	8.51193e-14	2.78891e-12
ENSMUSG00000027006	Dnajc10	0.937681	9.02921e-14	2.95172e-12
ENSMUSG00000036718	Micall2	1.62538	9.2728e-14	3.02452e-12
ENSMUSG00000078606	Gm4070	5.5072	9.32999e-14	3.03634e-12
ENSMUSG00000022136	Dnajc3	0.964293	9.37931e-14	3.04554e-12
ENSMUSG00000068011	Mkrn2os	1.52103	9.6481e-14	3.12581e-12
ENSMUSG00000035171	1110059E24Rik	1.01375	1.07911e-13	3.48831e-12
ENSMUSG00000026548	Slamf9	2.6893	1.12957e-13	3.64329e-12
ENSMUSG00000029171	Pgm1	0.746859	1.16004e-13	3.73325e-12
ENSMUSG00000030082	Sec61a1	1.0794	1.16939e-13	3.75502e-12
ENSMUSG00000073421	H2-Ab1	2.40909	1.22619e-13	3.92871e-12
ENSMUSG00000034586	Hid1	-1.1884	1.25473e-13	4.01125e-12
ENSMUSG00000073418	C4b	1.81226	1.26736e-13	4.0427e-12
ENSMUSG00000006095	Tbcb	0.816126	1.27972e-13	4.07316e-12
ENSMUSG00000047810	Ccdc88b	4.06271	1.32476e-13	4.20727e-12
ENSMUSG00000054414	Slc30a7	0.788791	1.38033e-13	4.37416e-12
ENSMUSG00000066148	Prpf4	1.18042	1.39752e-13	4.41896e-12
ENSMUSG00000026062	Slc9a2	-2.17917	1.43418e-13	4.52502e-12
ENSMUSG00000021990	Spata13	-1.12939	1.50942e-13	4.75205e-12
ENSMUSG00000052934	Fbxo31	-1.13711	1.52315e-13	4.78489e-12
ENSMUSG00000021486	Prelid1	0.81835	1.5758e-13	4.93954e-12
ENSMUSG00000040385	Ppp1ca	0.641802	1.58578e-13	4.96011e-12
ENSMUSG00000070733	Fryl	-1.09485	1.76962e-13	5.52319e-12
ENSMUSG00000019737	Syne4	2.67848	1.77983e-13	5.54311e-12
ENSMUSG00000061959	Ces1e	-5.01755	1.80573e-13	5.61172e-12
ENSMUSG00000026343	Gpr39	1.91502	1.87124e-13	5.80284e-12
ENSMUSG00000055447	Cd47	1.73186	1.87654e-13	5.80685e-12
ENSMUSG00000020027	Socs2	-1.68148	1.98596e-13	6.13233e-12
ENSMUSG00000006641	Slc5a6	-2.00378	1.99745e-13	6.15469e-12
ENSMUSG00000019966	Kitl	-0.78447	2.01447e-13	6.19395e-12
ENSMUSG00000002741	Ykt6	0.699271	2.02764e-13	6.22125e-12
ENSMUSG00000061950	Ppp4r1	0.970923	2.0583e-13	6.30196e-12
ENSMUSG00000029273	Sult1d1	-2.66148	2.08199e-13	6.36104e-12
ENSMUSG00000027313	Chac1	4.27454	2.09508e-13	6.38758e-12
ENSMUSG00000021214	Akr1c18	3.42536	2.12908e-13	6.46402e-12
ENSMUSG00000026626	Ppp2r5a	-0.509342	2.12865e-13	6.46402e-12
ENSMUSG00000058427	Cxcl2	9.05898	2.21879e-13	6.72228e-12
ENSMUSG00000068587	Mgam	1.0125	2.43036e-13	7.3479e-12
ENSMUSG00000016946	Kctd5	1.0127	2.49865e-13	7.53863e-12
ENSMUSG00000028538	St3gal3	-2.58091	2.61452e-13	7.87182e-12
ENSMUSG00000031891	Hsd11b2	-2.1047	2.62395e-13	7.88383e-12
ENSMUSG00000030087	Klf15	-4.1473	2.63216e-13	7.89213e-12
ENSMUSG00000027808	Serp1	1.33782	2.69718e-13	8.07036e-12
ENSMUSG00000026655	Fam107b	-1.43985	2.71578e-13	8.10926e-12
ENSMUSG00000073700	Klhl21	-1.0855	2.80415e-13	8.35592e-12
ENSMUSG00000062590	Armc9	-1.29039	2.89884e-13	8.62034e-12
ENSMUSG00000001700	Gramd3	1.19548	2.94951e-13	8.75302e-12
ENSMUSG00000063873	Slc24a3	-2.0425	3.04777e-13	9.02613e-12
ENSMUSG00000028909	Ptpru	-2.44676	3.16526e-13	9.35495e-12
ENSMUSG00000021662	Arhgef28	-1.26207	3.27191e-13	9.65046e-12
ENSMUSG00000024427	Spry4	2.63022	3.29773e-13	9.70687e-12
ENSMUSG00000027171	Prrg4	2.84412	3.31685e-13	9.74334e-12
ENSMUSG00000109644	0610005C13Rik	-3.99754	3.36327e-13	9.85969e-12
ENSMUSG00000034522	Zfp395	-1.51042	3.44442e-13	1.00772e-11
ENSMUSG00000051439	Cd14	2.91168	3.52696e-13	1.02979e-11
ENSMUSG00000031755	Bbs2	-1.36912	3.56287e-13	1.03818e-11
ENSMUSG00000031714	Gab1	-2.01451	3.665e-13	1.06579e-11
ENSMUSG00000035311	Gnptab	-0.575572	3.70135e-13	1.07421e-11
ENSMUSG00000020876	Snx11	0.806043	3.83361e-13	1.11037e-11
ENSMUSG00000028671	Gale	1.24138	4.01201e-13	1.15972e-11
ENSMUSG00000032231	Anxa2	1.31584	4.25744e-13	1.22821e-11
ENSMUSG00000046623	Gjb4	-2.97357	4.47785e-13	1.28923e-11
ENSMUSG00000031173	Otc	-4.03956	4.58863e-13	1.3185e-11
ENSMUSG00000042688	Mapk6	0.840357	4.7482e-13	1.36094e-11
ENSMUSG00000066090	Insl5	-1.10147	4.75513e-13	1.36094e-11
ENSMUSG00000042439	Zfp532	-1.72775	4.81359e-13	1.37496e-11
ENSMUSG00000000278	Scpep1	1.06367	5.02499e-13	1.43252e-11
ENSMUSG00000087165	2010001A14Rik	-1.49457	5.06627e-13	1.44145e-11
ENSMUSG00000054693	Adam10	0.721599	5.10272e-13	1.44897e-11
ENSMUSG00000024610	Cd74	2.69064	5.19493e-13	1.47227e-11
ENSMUSG00000032607	Amt	-2.15775	5.20588e-13	1.47249e-11
ENSMUSG00000020646	Mboat2	2.70878	5.25566e-13	1.48367e-11
ENSMUSG00000027562	Car2	-1.76643	5.45022e-13	1.5356e-11
ENSMUSG00000022285	Ywhaz	0.807134	5.56641e-13	1.5653e-11
ENSMUSG00000049811	Fam161a	-2.44024	5.60327e-13	1.57261e-11
ENSMUSG00000042487	Leo1	0.886345	5.78508e-13	1.62049e-11
ENSMUSG00000042359	Osbpl6	-2.04716	5.93634e-13	1.65965e-11
ENSMUSG00000027761	Aadac	-4.11177	6.26225e-13	1.74404e-11
ENSMUSG00000094651	Gal3st2	-1.69971	6.26126e-13	1.74404e-11
ENSMUSG00000026678	Rgs5	-1.65723	6.45162e-13	1.79333e-11
ENSMUSG00000053398	Phgdh	2.60289	6.5019e-13	1.80384e-11
ENSMUSG00000047117	Ankdd1b	2.65089	6.64879e-13	1.84107e-11
ENSMUSG00000052751	Repin1	-1.40762	6.78949e-13	1.87644e-11
ENSMUSG00000027366	Sppl2a	1.12824	6.90866e-13	1.90574e-11
ENSMUSG00000042306	S100a14	1.6727	7.71253e-13	2.12344e-11
ENSMUSG00000021427	Ssr1	1.00302	7.99638e-13	2.19741e-11
ENSMUSG00000029195	Klb	-3.9943	8.17193e-13	2.2414e-11
ENSMUSG00000021367	Edn1	-3.93814	8.28153e-13	2.26717e-11
ENSMUSG00000028757	Ddost	0.653597	8.3708e-13	2.28728e-11
ENSMUSG00000016028	Celsr1	1.30242	8.54302e-13	2.32994e-11
ENSMUSG00000070284	Gmppb	1.79182	8.77045e-13	2.38748e-11
ENSMUSG00000023914	Mep1a	-3.57411	9.13458e-13	2.48193e-11
ENSMUSG00000095098	Ccdc85b	-1.06431	9.30227e-13	2.52276e-11
ENSMUSG00000078763	Slfn1	5.29572	9.38667e-13	2.54089e-11
ENSMUSG00000045917	Tmem268	0.793562	9.52243e-13	2.57283e-11
ENSMUSG00000035776	Cd99l2	-0.937231	9.77615e-13	2.63646e-11
ENSMUSG00000038807	Rap1gap2	-1.14595	9.83247e-13	2.64672e-11
ENSMUSG00000028211	Trp53inp1	-1.53174	9.96817e-13	2.67827e-11
ENSMUSG00000036120	Rfxank	-0.856826	1.00257e-12	2.68874e-11
ENSMUSG00000018927	Ccl6	-1.0532	1.02177e-12	2.73517e-11
ENSMUSG00000046259	Sprr2h	10.3073	1.04877e-12	2.80226e-11
ENSMUSG00000044156	Hepacam2	-1.84614	1.08436e-12	2.89202e-11
ENSMUSG00000027401	Tgm3	-3.31691	1.10124e-12	2.93165e-11
ENSMUSG00000060090	Rp2	1.00145	1.12198e-12	2.98138e-11
ENSMUSG00000009394	Syn2	-2.32993	1.12555e-12	2.98539e-11
ENSMUSG00000055114	Anxa13	-2.09995	1.14132e-12	3.02169e-11
ENSMUSG00000006998	Psmd2	1.03199	1.14459e-12	3.02481e-11
ENSMUSG00000029465	Arpc3	0.75416	1.19155e-12	3.13746e-11
ENSMUSG00000038372	Gmds	1.02074	1.18959e-12	3.13746e-11
ENSMUSG00000045664	Cdc42ep2	2.77621	1.20316e-12	3.16227e-11
ENSMUSG00000084174	Sycn	-3.49409	1.20641e-12	3.16508e-11
ENSMUSG00000021553	Slc28a3	2.01805	1.25679e-12	3.29129e-11
ENSMUSG00000026341	Actr3	0.779772	1.29788e-12	3.38664e-11
ENSMUSG00000057789	Bak1	1.28993	1.29678e-12	3.38664e-11
ENSMUSG00000024843	Chka	-1.0676	1.36928e-12	3.56014e-11
ENSMUSG00000032802	Srxn1	1.16096	1.36819e-12	3.56014e-11
ENSMUSG00000025555	Farp1	-0.987953	1.37654e-12	3.57258e-11
ENSMUSG00000026395	Ptprc	2.518	1.38553e-12	3.58949e-11
ENSMUSG00000047394	Odf3b	-4.56981	1.42765e-12	3.69201e-11
ENSMUSG00000035305	Ror1	-1.59062	1.47523e-12	3.80825e-11
ENSMUSG00000050471	Fam118b	1.03947	1.51103e-12	3.89372e-11
ENSMUSG00000015766	Eps8	1.64223	1.65549e-12	4.25841e-11
ENSMUSG00000048076	Arf1	0.720565	1.68434e-12	4.3173e-11
ENSMUSG00000054999	Naaladl1	-2.99954	1.68435e-12	4.3173e-11
ENSMUSG00000031960	Aars	1.11406	1.70402e-12	4.36e-11
ENSMUSG00000026180	Cxcr2	10.0844	1.72527e-12	4.4066e-11
ENSMUSG00000031996	Aplp2	-0.988478	1.74814e-12	4.45714e-11
ENSMUSG00000035356	Nfkbiz	2.46308	1.78232e-12	4.53631e-11
ENSMUSG00000062168	Ppef1	8.24047	1.79852e-12	4.56949e-11
ENSMUSG00000008859	Rala	0.724353	1.8461e-12	4.68219e-11
ENSMUSG00000025092	Hspa12a	1.5032	1.85579e-12	4.69032e-11
ENSMUSG00000026614	Slc30a10	-6.73961	1.85493e-12	4.69032e-11
ENSMUSG00000032126	Hmbs	1.34286	1.87949e-12	4.74194e-11
ENSMUSG00000024150	Mcfd2	1.38371	1.90707e-12	4.79481e-11
ENSMUSG00000027195	Hsd17b12	0.942655	1.90661e-12	4.79481e-11
ENSMUSG00000079547	H2-DMb1	3.13086	1.9768e-12	4.96153e-11
ENSMUSG00000035941	Ibtk	1.10515	1.99768e-12	5.00525e-11
ENSMUSG00000055639	Dach1	-2.00914	2.00577e-12	5.01685e-11
ENSMUSG00000004655	Aqp1	-1.5039	2.05234e-12	5.12449e-11
ENSMUSG00000037465	Klf10	1.07885	2.05631e-12	5.12556e-11
ENSMUSG00000057880	Abat	-2.24568	2.16026e-12	5.37541e-11
ENSMUSG00000005268	Prlr	-2.77971	2.17425e-12	5.40093e-11
ENSMUSG00000033061	Resp18	-2.49185	2.18329e-12	5.41412e-11
ENSMUSG00000036905	C1qb	1.50713	2.2025e-12	5.45241e-11
ENSMUSG00000033467	Crlf2	1.90614	2.21852e-12	5.4827e-11
ENSMUSG00000048897	Zfp710	1.06416	2.22324e-12	5.485e-11
ENSMUSG00000039676	Capsl	-2.57866	2.41077e-12	5.93755e-11
ENSMUSG00000004460	Dnajb11	1.18569	2.47142e-12	6.07319e-11
ENSMUSG00000042363	Lgalsl	0.846433	2.47423e-12	6.07319e-11
ENSMUSG00000054619	Mettl7a1	-1.50412	2.62754e-12	6.43859e-11
ENSMUSG00000054708	Ankrd24	-1.64981	2.65909e-12	6.50489e-11
ENSMUSG00000032754	Slc8b1	-1.51657	2.76359e-12	6.74913e-11
ENSMUSG00000021638	Ocln	-0.985319	2.79604e-12	6.81688e-11
ENSMUSG00000028044	Cks1b	1.85193	2.82746e-12	6.8819e-11
ENSMUSG00000031214	Ophn1	-1.0596	2.86266e-12	6.95589e-11
ENSMUSG00000071470	Ccnb1ip1	3.68737	2.94974e-12	7.15546e-11
ENSMUSG00000034573	Ptpn13	-1.40339	3.08775e-12	7.46523e-11
ENSMUSG00000056201	Cfl1	0.930029	3.08265e-12	7.46523e-11
ENSMUSG00000044707	Ccnjl	-2.20881	3.1428e-12	7.58567e-11
ENSMUSG00000021767	Kat6b	-1.72435	3.15902e-12	7.61213e-11
ENSMUSG00000003378	Grik5	-1.54571	3.18095e-12	7.64761e-11
ENSMUSG00000024660	Incenp	1.35976	3.1843e-12	7.64761e-11
ENSMUSG00000024471	Myot	8.74046	3.19011e-12	7.64888e-11
ENSMUSG00000006057	Atp5g1	1.15697	3.24971e-12	7.77889e-11
ENSMUSG00000051022	Hs3st1	2.08217	3.52451e-12	8.42276e-11
ENSMUSG00000020105	Lrig3	-1.61282	3.55395e-12	8.47913e-11
ENSMUSG00000037788	Vopp1	0.826901	3.65402e-12	8.68925e-11
ENSMUSG00000052957	Gas1	-2.13609	3.654e-12	8.68925e-11
ENSMUSG00000037003	Tns2	-1.27002	3.75647e-12	8.91824e-11
ENSMUSG00000112129	Pbld1	-4.8869	3.80589e-12	9.02076e-11
ENSMUSG00000028577	Plaa	1.0973	3.96027e-12	9.37135e-11
ENSMUSG00000006519	Cyba	1.14598	3.9694e-12	9.37763e-11
ENSMUSG00000026322	Htr4	-2.42367	3.99589e-12	9.42483e-11
ENSMUSG00000030842	Lamtor1	0.646371	4.06303e-12	9.5676e-11
ENSMUSG00000005615	Pcyt1a	0.622143	4.29098e-12	1.00716e-10
ENSMUSG00000029622	Arpc1b	0.826241	4.28491e-12	1.00716e-10
ENSMUSG00000033618	Map3k13	-1.35035	4.46228e-12	1.04568e-10
ENSMUSG00000024587	Nars	1.2239	4.52556e-12	1.05879e-10
ENSMUSG00000031538	Plat	3.02328	4.78184e-12	1.11695e-10
ENSMUSG00000037926	Ssh2	0.8341	4.82825e-12	1.12597e-10
ENSMUSG00000043702	Pde12	1.40588	4.8661e-12	1.13297e-10
ENSMUSG00000023960	Enpp5	-0.938244	4.92138e-12	1.144e-10
ENSMUSG00000028088	Fmo5	-2.6919	4.95436e-12	1.14648e-10
ENSMUSG00000029217	Tec	1.05203	4.95578e-12	1.14648e-10
ENSMUSG00000052485	Tmem171	-2.29509	4.94314e-12	1.14648e-10
ENSMUSG00000002068	Ccne1	1.98306	5.06913e-12	1.16914e-10
ENSMUSG00000015652	Steap1	2.04765	5.06988e-12	1.16914e-10
ENSMUSG00000028756	Pink1	-1.30693	5.15582e-12	1.18215e-10
ENSMUSG00000029417	Cxcl9	7.03739	5.15489e-12	1.18215e-10
ENSMUSG00000038521	C1s1	1.6811	5.1574e-12	1.18215e-10
ENSMUSG00000087141	Plcxd2	1.14979	5.15893e-12	1.18215e-10
ENSMUSG00000029390	Tmed2	0.671137	5.40463e-12	1.23649e-10
ENSMUSG00000026827	Gpd2	0.971775	5.48986e-12	1.25401e-10
ENSMUSG00000024401	Tnf	5.30727	5.73698e-12	1.30839e-10
ENSMUSG00000039652	Cpeb3	-1.5539	6.00497e-12	1.36736e-10
ENSMUSG00000006390	Elovl1	0.814945	6.26558e-12	1.42446e-10
ENSMUSG00000054641	Mmrn1	-1.61971	6.3881e-12	1.45004e-10
ENSMUSG00000040010	Slc7a5	1.92842	6.4277e-12	1.45675e-10
ENSMUSG00000044864	Ankrd50	1.33222	6.46412e-12	1.46271e-10
ENSMUSG00000069206	Zfp874a	-1.44207	6.64325e-12	1.5009e-10
ENSMUSG00000032300	1700017B05Rik	1.60166	6.90351e-12	1.55727e-10
ENSMUSG00000030691	Fchsd2	-1.04014	6.91923e-12	1.55839e-10
ENSMUSG00000032377	Plscr4	-1.65817	6.9919e-12	1.57089e-10
ENSMUSG00000037379	Spon2	1.31113	6.99642e-12	1.57089e-10
ENSMUSG00000026003	Acadl	0.987411	7.05077e-12	1.58064e-10
ENSMUSG00000042228	Lyn	1.63471	7.26847e-12	1.62692e-10
ENSMUSG00000027792	Bche	-2.30111	7.31299e-12	1.63436e-10
ENSMUSG00000026313	Hdac4	-0.957973	7.45668e-12	1.66391e-10
ENSMUSG00000074151	Nlrc5	4.63781	7.50974e-12	1.67317e-10
ENSMUSG00000024479	Mal2	0.9315	7.72791e-12	1.71913e-10
ENSMUSG00000019851	Perp	0.669678	7.74207e-12	1.71964e-10
ENSMUSG00000033987	Dnah17	2.14881	8.04875e-12	1.78502e-10
ENSMUSG00000038351	Sgsm2	-1.01375	8.13817e-12	1.80209e-10
ENSMUSG00000030314	Atg7	-0.741733	8.34654e-12	1.84541e-10
ENSMUSG00000045302	Preb	0.55327	8.98437e-12	1.98341e-10
ENSMUSG00000055827	Gsdmc3	-3.6246	9.06688e-12	1.99858e-10
ENSMUSG00000078810	Gp6	-4.32275	9.16774e-12	2.01774e-10
ENSMUSG00000026822	Lcn2	4.96276	9.19214e-12	2.02004e-10
ENSMUSG00000028792	Ak2	1.04123	9.38524e-12	2.05935e-10
ENSMUSG00000041272	Tox	-1.56269	9.42082e-12	2.06403e-10
ENSMUSG00000023277	Twf2	0.860474	9.61705e-12	2.10384e-10
ENSMUSG00000055681	Cope	0.56275	9.87273e-12	2.15651e-10
ENSMUSG00000018965	Ywhah	0.727343	9.97145e-12	2.17153e-10
ENSMUSG00000052819	Best2	-2.78156	9.96631e-12	2.17153e-10
ENSMUSG00000021876	Rnase4	-1.06359	1.01265e-11	2.20197e-10
ENSMUSG00000020922	Lsm12	0.85819	1.02434e-11	2.22073e-10
ENSMUSG00000029484	Anxa3	0.86485	1.02419e-11	2.22073e-10
ENSMUSG00000048756	Foxo3	-1.14378	1.03072e-11	2.23123e-10
ENSMUSG00000052560	Cpne8	1.13738	1.03599e-11	2.23927e-10
ENSMUSG00000017493	Igfbp4	1.52549	1.05193e-11	2.27034e-10
ENSMUSG00000039206	Daglb	1.32611	1.05364e-11	2.27066e-10
ENSMUSG00000026134	Prim2	1.30836	1.09311e-11	2.35222e-10
ENSMUSG00000025161	Slc16a3	2.86228	1.0951e-11	2.35301e-10
ENSMUSG00000015790	Surf1	-0.591628	1.13976e-11	2.44534e-10
ENSMUSG00000041961	Znrf3	-1.29137	1.15215e-11	2.46826e-10
ENSMUSG00000037072	Selenof	0.653225	1.15707e-11	2.47515e-10
ENSMUSG00000035310	Lin54	0.845382	1.1647e-11	2.48778e-10
ENSMUSG00000026458	Ppfia4	1.41801	1.2181e-11	2.59801e-10
ENSMUSG00000030313	Dennd5b	-1.19846	1.27793e-11	2.72161e-10
ENSMUSG00000042647	Acad12	-1.93928	1.28356e-11	2.72958e-10
ENSMUSG00000101304	Plet1os	8.57398	1.30423e-11	2.76949e-10
ENSMUSG00000024480	Ap3s1	0.730757	1.4465e-11	3.06708e-10
ENSMUSG00000045216	Hs6st1	1.30753	1.45003e-11	3.07008e-10
ENSMUSG00000046456	Tmem150b	1.41971	1.4564e-11	3.07906e-10
ENSMUSG00000026971	Itgb6	1.89971	1.46135e-11	3.08503e-10
ENSMUSG00000028976	Slc2a5	-3.22889	1.47768e-11	3.11495e-10
ENSMUSG00000020422	Tns3	-0.835626	1.49339e-11	3.14349e-10
ENSMUSG00000042747	Krtcap2	0.805522	1.51484e-11	3.18401e-10
ENSMUSG00000040364	Sec1	4.87287	1.5208e-11	3.19192e-10
ENSMUSG00000083282	Ctsf	-1.85726	1.55762e-11	3.26446e-10
ENSMUSG00000026511	Srp9	0.776152	1.63507e-11	3.4169e-10
ENSMUSG00000036298	Slc2a13	-1.36136	1.63277e-11	3.4169e-10
ENSMUSG00000022607	Ptk2	0.683123	1.66196e-11	3.46807e-10
ENSMUSG00000030306	Tmtc1	-1.71443	1.67917e-11	3.49896e-10
ENSMUSG00000020149	Rab1a	0.647858	1.71894e-11	3.57667e-10
ENSMUSG00000001604	Tcea3	-1.94192	1.73302e-11	3.6008e-10
ENSMUSG00000056174	Col8a2	-2.91901	1.77383e-11	3.68031e-10
ENSMUSG00000037762	Slc16a9	-2.28443	1.77885e-11	3.68544e-10
ENSMUSG00000043079	Synpo	-0.911478	1.7972e-11	3.71816e-10
ENSMUSG00000047735	Samd9l	1.34297	1.80951e-11	3.73829e-10
ENSMUSG00000035673	Sbno2	1.79379	1.82684e-11	3.76869e-10
ENSMUSG00000010453	Kansl3	-0.753557	1.87891e-11	3.8706e-10
ENSMUSG00000019888	Mgat4c	2.22647	1.91345e-11	3.93229e-10
ENSMUSG00000058818	Pirb	2.67922	1.91428e-11	3.93229e-10
ENSMUSG00000054215	Sprr2k	9.32535	1.93255e-11	3.9642e-10
ENSMUSG00000047554	Tmem41b	1.14873	1.97088e-11	4.03382e-10
ENSMUSG00000057914	Cacnb2	-2.26765	1.97206e-11	4.03382e-10
ENSMUSG00000032059	Alg9	0.949176	1.9929e-11	4.06495e-10
ENSMUSG00000062646	Ganc	-1.03885	1.99079e-11	4.06495e-10
ENSMUSG00000035473	Galm	-1.74769	2.04009e-11	4.15535e-10
ENSMUSG00000046329	Slc25a23	-1.47432	2.14693e-11	4.36683e-10
ENSMUSG00000021703	Serinc5	-1.2276	2.19236e-11	4.45299e-10
ENSMUSG00000041559	Fmod	-3.9645	2.29633e-11	4.65762e-10
ENSMUSG00000029722	Agfg2	-1.38522	2.31557e-11	4.69008e-10
ENSMUSG00000059182	Skap2	0.772482	2.32324e-11	4.69904e-10
ENSMUSG00000021376	Tpmt	-1.11529	2.34577e-11	4.738e-10
ENSMUSG00000029710	Ephb4	-0.806632	2.43575e-11	4.91289e-10
ENSMUSG00000047592	Nxpe5	-1.29274	2.53415e-11	5.10424e-10
ENSMUSG00000041476	Smpx	-2.64761	2.58318e-11	5.19056e-10
ENSMUSG00000063142	Kcnma1	-1.13407	2.58417e-11	5.19056e-10
ENSMUSG00000028104	Polr3gl	-0.945449	2.6407e-11	5.29676e-10
ENSMUSG00000022385	Gtse1	1.68429	2.65317e-11	5.30707e-10
ENSMUSG00000056962	Jmjd6	0.824824	2.65302e-11	5.30707e-10
ENSMUSG00000024659	Anxa1	1.59084	2.67121e-11	5.33579e-10
ENSMUSG00000026773	Pfkfb3	3.70768	2.70676e-11	5.39936e-10
ENSMUSG00000073598	1700066B19Rik	1.68906	2.73826e-11	5.45467e-10
ENSMUSG00000005103	Wdr1	0.529573	2.79505e-11	5.56014e-10
ENSMUSG00000024242	Map4k3	-0.53049	2.8007e-11	5.56375e-10
ENSMUSG00000017781	Pitpna	0.600815	2.80706e-11	5.56875e-10
ENSMUSG00000038828	Tmem214	0.808693	2.82132e-11	5.58937e-10
ENSMUSG00000026069	Il1rl1	4.08762	2.93541e-11	5.80747e-10
ENSMUSG00000015619	Gata3	3.70945	2.96911e-11	5.86612e-10
ENSMUSG00000026914	Psmd14	1.27787	3.04065e-11	5.99928e-10
ENSMUSG00000060579	Fhit	-1.98975	3.07539e-11	6.05955e-10
ENSMUSG00000057614	Gnai1	-1.69448	3.08904e-11	6.07819e-10
ENSMUSG00000046223	Plaur	3.44244	3.10132e-11	6.09408e-10
ENSMUSG00000040616	Tmem51	0.896882	3.15831e-11	6.19765e-10
ENSMUSG00000073555	Gm4951	5.91861	3.3129e-11	6.49221e-10
ENSMUSG00000055553	Kxd1	-0.702169	3.35633e-11	6.56842e-10
ENSMUSG00000028488	Sh3gl2	-1.85578	3.47328e-11	6.78814e-10
ENSMUSG00000039364	Sectm1b	-2.07611	3.53409e-11	6.89767e-10
ENSMUSG00000050097	Ces2b	-2.81381	3.68639e-11	7.18523e-10
ENSMUSG00000032593	Amigo3	1.78889	3.71955e-11	7.24013e-10
ENSMUSG00000039168	Dap	0.832388	3.72693e-11	7.24475e-10
ENSMUSG00000096879	Gm4858	2.29645	3.77109e-11	7.32076e-10
ENSMUSG00000075602	Ly6a	3.08142	3.77987e-11	7.32799e-10
ENSMUSG00000034088	Hdlbp	0.620681	3.79868e-11	7.35461e-10
ENSMUSG00000026608	Kctd3	0.678052	3.8781e-11	7.49835e-10
ENSMUSG00000029729	Zkscan1	-0.807371	3.97731e-11	7.67991e-10
ENSMUSG00000022938	Fam3b	1.39517	4.13311e-11	7.96602e-10
ENSMUSG00000061731	Ext1	0.973626	4.13648e-11	7.96602e-10
ENSMUSG00000044468	Tent5c	-1.76964	4.22664e-11	8.12885e-10
ENSMUSG00000038037	Socs1	5.02139	4.27174e-11	8.20469e-10
ENSMUSG00000037185	Krt80	2.62959	4.29931e-11	8.24671e-10
ENSMUSG00000034413	Neurl1b	-2.13286	4.32957e-11	8.29377e-10
ENSMUSG00000031551	Ido1	8.06256	4.46985e-11	8.55117e-10
ENSMUSG00000031627	Irf2	-1.13525	4.48132e-11	8.56179e-10
ENSMUSG00000022696	Sidt1	1.28152	4.49984e-11	8.58586e-10
ENSMUSG00000033624	Pdpr	-0.892926	4.51716e-11	8.60757e-10
ENSMUSG00000049971	Glt1d1	-1.9199	4.56927e-11	8.69542e-10
ENSMUSG00000055013	Agap1	-1.02737	4.58123e-11	8.70674e-10
ENSMUSG00000019987	Arg1	5.94041	4.67004e-11	8.8639e-10
ENSMUSG00000006395	Hyi	-1.37175	4.76784e-11	9.03769e-10
ENSMUSG00000015947	Fcgr1	2.83517	4.80689e-11	9.09552e-10
ENSMUSG00000039005	Tlr4	1.23928	4.81092e-11	9.09552e-10
ENSMUSG00000058908	Pla2g2a	3.3516	4.85782e-11	9.17222e-10
ENSMUSG00000029922	Mkrn1	-1.05677	4.87744e-11	9.18531e-10
ENSMUSG00000053113	Socs3	3.95077	4.87413e-11	9.18531e-10
ENSMUSG00000053965	Pde5a	-1.00297	4.88794e-11	9.19313e-10
ENSMUSG00000041119	Pde9a	1.18291	4.99604e-11	9.38426e-10
ENSMUSG00000030528	Blm	1.71717	5.21967e-11	9.79161e-10
ENSMUSG00000039183	Nubp2	0.887702	5.22889e-11	9.79622e-10
ENSMUSG00000027187	Cat	-0.933558	5.38432e-11	1.00744e-09
ENSMUSG00000075590	Nrbp2	-1.61048	5.40483e-11	1.00997e-09
ENSMUSG00000030214	Plbd1	-1.19683	5.4382e-11	1.0149e-09
ENSMUSG00000034040	Galnt17	-3.649	5.48915e-11	1.02309e-09
ENSMUSG00000020077	Srgn	2.97367	5.50682e-11	1.02374e-09
ENSMUSG00000033307	Mif	1.37926	5.5041e-11	1.02374e-09
ENSMUSG00000068762	Gstm6	-1.6565	5.59874e-11	1.0395e-09
ENSMUSG00000021248	Tmed10	0.546532	5.85885e-11	1.0864e-09
ENSMUSG00000026610	Esrrg	-1.90397	5.89159e-11	1.09107e-09
ENSMUSG00000018378	2210416O15Rik	-1.30552	5.91509e-11	1.09403e-09
ENSMUSG00000028692	Akr1a1	0.579574	5.95439e-11	1.09989e-09
ENSMUSG00000030830	Itgal	3.09516	6.07157e-11	1.12011e-09
ENSMUSG00000055116	Arntl	1.06302	6.19186e-11	1.14085e-09
ENSMUSG00000039914	Coq10a	-1.02426	6.28428e-11	1.1564e-09
ENSMUSG00000035021	Baz1a	1.29302	6.33733e-11	1.16321e-09
ENSMUSG00000074818	Pdzd7	-3.39645	6.33569e-11	1.16321e-09
ENSMUSG00000040675	Mthfd1l	1.33399	6.47072e-11	1.18619e-09
ENSMUSG00000040339	Fam102b	1.04088	6.50799e-11	1.19151e-09
ENSMUSG00000037820	Tgm2	3.22808	6.74592e-11	1.23351e-09
ENSMUSG00000049265	Kcnk3	-1.99354	6.91323e-11	1.26252e-09
ENSMUSG00000067235	H2-Q10	2.4929	6.94e-11	1.26581e-09
ENSMUSG00000037894	H2afz	1.15441	6.94952e-11	1.26595e-09
ENSMUSG00000016356	Col20a1	-1.97608	6.9778e-11	1.2695e-09
ENSMUSG00000005575	Ube2m	0.849702	7.05049e-11	1.28112e-09
ENSMUSG00000028613	Lrp8	2.15552	7.1157e-11	1.29135e-09
ENSMUSG00000040557	Mettl27	-1.27256	7.22325e-11	1.3088e-09
ENSMUSG00000057229	Dmac2	-1.14884	7.22994e-11	1.3088e-09
ENSMUSG00000034653	Ythdc2	1.01676	7.25231e-11	1.31121e-09
ENSMUSG00000043088	Il17re	-1.61656	7.29324e-11	1.31697e-09
ENSMUSG00000030187	Klra2	4.68559	7.47979e-11	1.34897e-09
ENSMUSG00000025854	Fam20c	-2.11525	7.49505e-11	1.35004e-09
ENSMUSG00000032020	Ubash3b	2.92875	7.52402e-11	1.35358e-09
ENSMUSG00000028452	Vcp	0.918681	7.58903e-11	1.36358e-09
ENSMUSG00000028161	Ppp3ca	-0.738476	7.61755e-11	1.367e-09
ENSMUSG00000040026	Saa3	6.15019	7.63854e-11	1.36908e-09
ENSMUSG00000019699	Akt3	2.06635	7.8566e-11	1.40642e-09
ENSMUSG00000021550	2210016F16Rik	0.977437	7.87031e-11	1.40713e-09
ENSMUSG00000044068	Zrsr1	-1.10298	8.06455e-11	1.44008e-09
ENSMUSG00000108621	Gm33989	-1.31576	8.15391e-11	1.45246e-09
ENSMUSG00000110573	Gm5485	-2.38215	8.14681e-11	1.45246e-09
ENSMUSG00000001911	Nfix	-1.07075	8.19664e-11	1.45828e-09
ENSMUSG00000079057	Cyp4v3	-1.36361	8.34176e-11	1.48227e-09
ENSMUSG00000019868	Vta1	0.654681	8.53176e-11	1.51418e-09
ENSMUSG00000032449	Slc25a36	-1.25281	8.57838e-11	1.52059e-09
ENSMUSG00000061414	Cracr2a	-2.12688	8.8133e-11	1.56032e-09
ENSMUSG00000022126	Acod1	6.68828	9.24415e-11	1.6346e-09
ENSMUSG00000038917	3930402G23Rik	3.31925	9.4223e-11	1.66407e-09
ENSMUSG00000035561	Aldh1b1	-1.39067	9.43636e-11	1.66452e-09
ENSMUSG00000031209	Heph	0.660446	9.52464e-11	1.67805e-09
ENSMUSG00000025175	Fn3k	-4.48927	9.63232e-11	1.69496e-09
ENSMUSG00000094091	Gm21885	-4.03174	9.74155e-11	1.7121e-09
ENSMUSG00000024411	Aqp4	3.10473	9.76113e-11	1.71346e-09
ENSMUSG00000043998	Mgat2	0.883859	9.84141e-11	1.72546e-09
ENSMUSG00000029822	Osbpl3	1.1421	9.85969e-11	1.72658e-09
ENSMUSG00000001670	Tat	1.6595	9.99081e-11	1.74743e-09
ENSMUSG00000030591	Psmd8	0.519448	1.00124e-10	1.7491e-09
ENSMUSG00000030538	Cib1	0.837387	1.00533e-10	1.75412e-09
ENSMUSG00000039252	Lgi2	2.61744	1.01487e-10	1.76863e-09
ENSMUSG00000095677	Dynlt1f	1.27099	1.03776e-10	1.80635e-09
ENSMUSG00000039478	Micu3	-1.35904	1.05217e-10	1.82923e-09
ENSMUSG00000044811	Cd300c2	2.00314	1.06335e-10	1.84646e-09
ENSMUSG00000006517	Mvd	1.54468	1.08151e-10	1.87574e-09
ENSMUSG00000030298	Sec13	0.779744	1.11255e-10	1.92727e-09
ENSMUSG00000043029	Trpv3	-2.41805	1.12093e-10	1.93947e-09
ENSMUSG00000018623	Mmp7	8.5367	1.13984e-10	1.96809e-09
ENSMUSG00000039041	Adrm1	0.897978	1.14019e-10	1.96809e-09
ENSMUSG00000000915	Hip1r	0.779669	1.16307e-10	2.00519e-09
ENSMUSG00000033114	Slc35d2	1.5867	1.17054e-10	2.01567e-09
ENSMUSG00000022885	St6gal1	-2.08871	1.21121e-10	2.08323e-09
ENSMUSG00000026000	Lancl1	-0.779586	1.21587e-10	2.08875e-09
ENSMUSG00000024921	Smarca2	-0.910709	1.23501e-10	2.11662e-09
ENSMUSG00000055541	Lair1	2.00063	1.23409e-10	2.11662e-09
ENSMUSG00000026473	Glul	-1.65968	1.25444e-10	2.14738e-09
ENSMUSG00000032092	Mpzl2	-1.14632	1.25871e-10	2.15215e-09
ENSMUSG00000056629	Fkbp2	0.604793	1.26152e-10	2.1544e-09
ENSMUSG00000029330	Cds1	1.08043	1.30843e-10	2.23188e-09
ENSMUSG00000021690	Jmy	-1.0857	1.31884e-10	2.247e-09
ENSMUSG00000078922	Tgtp1	6.91002	1.32554e-10	2.25576e-09
ENSMUSG00000059089	Fcgr4	3.9579	1.33697e-10	2.27253e-09
ENSMUSG00000024397	Aif1	2.18296	1.34689e-10	2.28671e-09
ENSMUSG00000025921	Rdh10	1.85755	1.34953e-10	2.28851e-09
ENSMUSG00000043439	Epop	2.81004	1.35891e-10	2.30172e-09
ENSMUSG00000030254	Rad18	1.43	1.44689e-10	2.44503e-09
ENSMUSG00000044103	Il1f9	9.66367	1.44677e-10	2.44503e-09
ENSMUSG00000061751	Kalrn	1.36105	1.47512e-10	2.48982e-09
ENSMUSG00000056749	Nfil3	2.89964	1.48159e-10	2.49493e-09
ENSMUSG00000100291	2310069B03Rik	4.21503	1.48025e-10	2.49493e-09
ENSMUSG00000022847	Thpo	1.84649	1.48789e-10	2.50263e-09
ENSMUSG00000026335	Pam	-0.961302	1.51814e-10	2.55054e-09
ENSMUSG00000028955	Vamp3	0.623873	1.54581e-10	2.59402e-09
ENSMUSG00000039199	Zdhhc1	-1.21617	1.5568e-10	2.60944e-09
ENSMUSG00000024856	Cdk2ap2	0.682549	1.57202e-10	2.63191e-09
ENSMUSG00000027496	Aurka	1.88047	1.58674e-10	2.65043e-09
ENSMUSG00000049691	Nkx3-2	-2.41207	1.58643e-10	2.65043e-09
ENSMUSG00000026090	2010300C02Rik	-1.42414	1.6265e-10	2.7137e-09
ENSMUSG00000024750	Zfand5	0.842256	1.64585e-10	2.74282e-09
ENSMUSG00000027452	Acss1	-1.36837	1.6568e-10	2.7579e-09
ENSMUSG00000044313	Mab21l3	4.20395	1.66964e-10	2.77609e-09
ENSMUSG00000030465	Psd3	-1.31858	1.67232e-10	2.77736e-09
ENSMUSG00000022994	Adcy6	-1.34744	1.69196e-10	2.80675e-09
ENSMUSG00000026005	Rpe	0.953689	1.74761e-10	2.89576e-09
ENSMUSG00000040659	Efhd2	1.09464	1.75876e-10	2.9109e-09
ENSMUSG00000020072	Pbld2	-2.09369	1.77432e-10	2.9333e-09
ENSMUSG00000035342	Lzts2	-0.956098	1.82944e-10	3.02098e-09
ENSMUSG00000031349	Nsdhl	1.30574	1.83323e-10	3.02379e-09
ENSMUSG00000027765	P2ry1	-1.31763	1.86669e-10	3.07547e-09
ENSMUSG00000010755	Cars	1.36894	1.88834e-10	3.10579e-09
ENSMUSG00000053158	Fes	1.40832	1.88938e-10	3.10579e-09
ENSMUSG00000055632	Hmcn2	-2.06532	1.91714e-10	3.14785e-09
ENSMUSG00000079227	Ccr5	2.84027	2.02048e-10	3.31378e-09
ENSMUSG00000043391	2510009E07Rik	-0.927188	2.02647e-10	3.31983e-09
ENSMUSG00000029175	Slc35f6	0.944394	2.0315e-10	3.32431e-09
ENSMUSG00000018362	Kpna2	1.47208	2.06211e-10	3.37059e-09
ENSMUSG00000026490	Cdc42bpa	-1.16489	2.09609e-10	3.42227e-09
ENSMUSG00000000420	Galnt1	0.907391	2.10628e-10	3.43504e-09
ENSMUSG00000054072	Iigp1	5.67003	2.11357e-10	3.44304e-09
ENSMUSG00000078974	Sec61g	1.22463	2.12469e-10	3.45727e-09
ENSMUSG00000015133	Lrrk1	0.862376	2.13787e-10	3.47481e-09
ENSMUSG00000031805	Jak3	1.33339	2.1514e-10	3.49289e-09
ENSMUSG00000028413	B4galt1	1.14083	2.19505e-10	3.55882e-09
ENSMUSG00000030707	Coro1a	2.04854	2.19692e-10	3.55882e-09
ENSMUSG00000049625	Tifab	1.81484	2.20079e-10	3.5611e-09
ENSMUSG00000004031	Brinp2	-2.78752	2.21767e-10	3.58441e-09
ENSMUSG00000030407	Qpctl	0.69178	2.24776e-10	3.629e-09
ENSMUSG00000026520	Pycr2	1.01012	2.25813e-10	3.64167e-09
ENSMUSG00000035232	Pdk3	0.89039	2.26628e-10	3.65076e-09
ENSMUSG00000056899	Immp2l	-1.37645	2.27194e-10	3.6558e-09
ENSMUSG00000040037	Negr1	-1.69374	2.2844e-10	3.67178e-09
ENSMUSG00000025757	Hspa4l	1.50369	2.28758e-10	3.6728e-09
ENSMUSG00000006476	Nsmf	-0.79316	2.29412e-10	3.67922e-09
ENSMUSG00000022240	Ctnnd2	-1.66956	2.3093e-10	3.69948e-09
ENSMUSG00000025969	Nrp2	-1.25406	2.33507e-10	3.7325e-09
ENSMUSG00000060002	Chpt1	-1.07609	2.33364e-10	3.7325e-09
ENSMUSG00000040084	Bub1b	1.53792	2.3436e-10	3.742e-09
ENSMUSG00000051652	Lrrc3	-2.41732	2.35469e-10	3.75558e-09
ENSMUSG00000037606	Osbpl5	-0.857831	2.39067e-10	3.80876e-09
ENSMUSG00000051256	Jagn1	0.88374	2.39724e-10	3.81503e-09
ENSMUSG00000051675	Trim32	-0.726505	2.45505e-10	3.90275e-09
ENSMUSG00000042675	Ypel3	-1.9541	2.46027e-10	3.90677e-09
ENSMUSG00000014592	Camta1	-0.917083	2.48704e-10	3.94494e-09
ENSMUSG00000029777	Gars	1.00461	2.50222e-10	3.96468e-09
ENSMUSG00000002489	Tiam1	1.04013	2.51646e-10	3.97172e-09
ENSMUSG00000043587	Pxylp1	-1.24235	2.51764e-10	3.97172e-09
ENSMUSG00000061981	Flot2	1.20477	2.51497e-10	3.97172e-09
ENSMUSG00000073409	H2-Q6	3.44087	2.51329e-10	3.97172e-09
ENSMUSG00000031748	Gnao1	-1.39172	2.54694e-10	4.01358e-09
ENSMUSG00000005672	Kit	-1.63248	2.55999e-10	4.02538e-09
ENSMUSG00000042406	Atf4	0.726639	2.55833e-10	4.02538e-09
ENSMUSG00000027130	Slc12a6	-1.11236	2.57124e-10	4.03854e-09
ENSMUSG00000060586	H2-Eb1	1.9563	2.57393e-10	4.03854e-09
ENSMUSG00000009207	Lnpk	1.02536	2.7094e-10	4.24648e-09
ENSMUSG00000021194	Chga	-1.29287	2.83543e-10	4.43631e-09
ENSMUSG00000028093	Acp6	-1.0251	2.83664e-10	4.43631e-09
ENSMUSG00000019779	Frk	0.730995	2.84646e-10	4.44686e-09
ENSMUSG00000028426	Rad23b	0.866083	2.87304e-10	4.48355e-09
ENSMUSG00000022500	Litaf	1.58275	2.90245e-10	4.52457e-09
ENSMUSG00000050092	Sprr2b	4.29803	2.96082e-10	4.6106e-09
ENSMUSG00000020427	Igfbp3	-1.81175	2.9767e-10	4.63035e-09
ENSMUSG00000022562	Oplah	-1.65479	3.01028e-10	4.67756e-09
ENSMUSG00000025950	Idh1	1.03979	3.03776e-10	4.7152e-09
ENSMUSG00000061232	H2-K1	1.47728	3.07459e-10	4.76726e-09
ENSMUSG00000086427	Hoxa11os	-2.13352	3.09081e-10	4.78729e-09
ENSMUSG00000030873	Scnn1b	-2.30263	3.10459e-10	4.80349e-09
ENSMUSG00000021337	Scgn	-1.53947	3.12218e-10	4.82554e-09
ENSMUSG00000048911	Rnf24	1.75313	3.12619e-10	4.8266e-09
ENSMUSG00000053675	Tgm5	2.33483	3.13863e-10	4.84064e-09
ENSMUSG00000032939	Nup93	1.16515	3.15912e-10	4.86706e-09
ENSMUSG00000025491	Ifitm1	2.1181	3.18886e-10	4.90391e-09
ENSMUSG00000038722	Bud31	0.977837	3.18981e-10	4.90391e-09
ENSMUSG00000029322	Plac8	1.51886	3.23755e-10	4.9695e-09
ENSMUSG00000033065	Pfkm	-1.28229	3.23934e-10	4.9695e-09
ENSMUSG00000060981	Hist1h4h	-2.17543	3.25016e-10	4.98082e-09
ENSMUSG00000027201	Myef2	1.11779	3.26912e-10	5.00459e-09
ENSMUSG00000038751	Ptk6	2.0921	3.29294e-10	5.03573e-09
ENSMUSG00000027347	Rasgrp1	2.6901	3.33636e-10	5.09674e-09
ENSMUSG00000065546	Mir196a-1	-2.05798	3.46228e-10	5.28354e-09
ENSMUSG00000033429	Mcee	-0.912128	3.49824e-10	5.33278e-09
ENSMUSG00000024975	Pdcd4	-1.81257	3.54211e-10	5.39399e-09
ENSMUSG00000042302	Ehbp1	-1.03204	3.60624e-10	5.48588e-09
ENSMUSG00000026327	Serpinb11	10.5167	3.74587e-10	5.68039e-09
ENSMUSG00000030787	Lyve1	-1.23024	3.74284e-10	5.68039e-09
ENSMUSG00000112148	Lilrb4a	3.07635	3.73844e-10	5.68039e-09
ENSMUSG00000022021	Diaph3	1.63464	3.78599e-10	5.73522e-09
ENSMUSG00000048277	Syngr2	0.511363	3.80772e-10	5.76212e-09
ENSMUSG00000022479	Vdr	-1.7711	3.85799e-10	5.83208e-09
ENSMUSG00000093661	Eif4e3	1.96081	3.87208e-10	5.84728e-09
ENSMUSG00000051735	Rinl	1.95482	3.91641e-10	5.90806e-09
ENSMUSG00000031958	Ldhd	2.23824	3.99597e-10	6.02181e-09
ENSMUSG00000042814	Mcts2	1.24357	4.01094e-10	6.03809e-09
ENSMUSG00000027109	Sp3	-0.480094	4.01707e-10	6.03954e-09
ENSMUSG00000075703	Selenoi	0.890188	4.02024e-10	6.03954e-09
ENSMUSG00000040017	Saa4	3.8736	4.06385e-10	6.09872e-09
ENSMUSG00000041120	Nbl1	-1.62882	4.15998e-10	6.23653e-09
ENSMUSG00000032372	Plscr2	-2.0023	4.19025e-10	6.27541e-09
ENSMUSG00000017716	Birc5	1.93942	4.20086e-10	6.2848e-09
ENSMUSG00000034652	Cd300a	2.02673	4.26891e-10	6.38001e-09
ENSMUSG00000029811	Aoc1	-2.52462	4.28242e-10	6.39361e-09
ENSMUSG00000023039	Krt7	1.35578	4.32283e-10	6.4473e-09
ENSMUSG00000002346	Slc25a42	-1.67778	4.36961e-10	6.50367e-09
ENSMUSG00000026389	Steap3	-0.842674	4.36707e-10	6.50367e-09
ENSMUSG00000020182	Ddc	-1.27218	4.46627e-10	6.64071e-09
ENSMUSG00000026932	Nacc2	-0.960229	4.49867e-10	6.68202e-09
ENSMUSG00000021684	Pde8b	-1.2199	4.5082e-10	6.68932e-09
ENSMUSG00000004788	Eif2b2	0.676713	4.5805e-10	6.78964e-09
ENSMUSG00000026622	Nek2	1.88539	4.62082e-10	6.8424e-09
ENSMUSG00000020272	Stk10	-1.75147	4.77961e-10	7.07031e-09
ENSMUSG00000027852	Nras	0.842351	4.85258e-10	7.17092e-09
ENSMUSG00000022711	Pmm2	0.728987	4.88401e-10	7.21001e-09
ENSMUSG00000028459	Cd72	2.09323	4.89364e-10	7.21687e-09
ENSMUSG00000023055	Calcoco1	-1.52072	4.90903e-10	7.23221e-09
ENSMUSG00000028830	AU040320	-0.879643	5.05457e-10	7.4315e-09
ENSMUSG00000052681	Rap1b	0.967433	5.05226e-10	7.4315e-09
ENSMUSG00000000290	Itgb2	2.42357	5.11974e-10	7.51968e-09
ENSMUSG00000051177	Plcb1	-1.45367	5.12862e-10	7.52509e-09
ENSMUSG00000030144	Clec4d	5.29438	5.15779e-10	7.56023e-09
ENSMUSG00000039621	Prex1	2.06604	5.16921e-10	7.56931e-09
ENSMUSG00000032816	Igdcc4	-2.28291	5.32733e-10	7.79297e-09
ENSMUSG00000017776	Crk	0.62064	5.36364e-10	7.83817e-09
ENSMUSG00000055296	Tmem245	0.699569	5.44228e-10	7.94508e-09
ENSMUSG00000029086	Prom1	2.21842	5.49981e-10	8.02097e-09
ENSMUSG00000021670	Hmgcr	1.33519	5.52063e-10	8.03775e-09
ENSMUSG00000032727	Mier3	-0.759737	5.52241e-10	8.03775e-09
ENSMUSG00000037335	Hand1	-2.08659	5.52877e-10	8.03893e-09
ENSMUSG00000028874	Fgr	2.73688	5.55521e-10	8.06927e-09
ENSMUSG00000027091	Zc3h15	0.514941	5.63481e-10	8.17669e-09
ENSMUSG00000033352	Map2k4	0.797984	5.81549e-10	8.43043e-09
ENSMUSG00000027457	Snph	-1.86287	5.84148e-10	8.45963e-09
ENSMUSG00000074006	Omp	1.53398	5.93467e-10	8.58601e-09
ENSMUSG00000032038	St3gal4	1.38621	5.981e-10	8.64439e-09
ENSMUSG00000057465	Saa2	1.75399	5.99339e-10	8.65366e-09
ENSMUSG00000020048	Hsp90b1	1.06241	6.10939e-10	8.81237e-09
ENSMUSG00000028860	Sytl1	-2.13582	6.13711e-10	8.84354e-09
ENSMUSG00000030770	Parva	-0.577514	6.25993e-10	9.01156e-09
ENSMUSG00000078439	Smim24	-1.46729	6.37864e-10	9.17333e-09
ENSMUSG00000029649	Pomp	1.06088	6.43613e-10	9.23766e-09
ENSMUSG00000074882	Cyp2c68	-3.27557	6.43244e-10	9.23766e-09
ENSMUSG00000029797	Sspo	-2.32754	6.44456e-10	9.24061e-09
ENSMUSG00000002565	Scin	-1.91859	6.53185e-10	9.3565e-09
ENSMUSG00000039934	Gsap	2.33193	6.55653e-10	9.38257e-09
ENSMUSG00000073481	2002-03-01	-0.674972	6.61573e-10	9.45795e-09
ENSMUSG00000074781	Ube2n	0.661867	6.63561e-10	9.47701e-09
ENSMUSG00000014504	Srp19	0.954824	6.7239e-10	9.59365e-09
ENSMUSG00000021950	Anxa8	1.84868	6.99669e-10	9.97304e-09
ENSMUSG00000045975	C2cd2	-0.997914	7.40988e-10	1.05516e-08
ENSMUSG00000020634	Ubxn2a	0.375144	7.43972e-10	1.05837e-08
ENSMUSG00000028559	Osbpl9	0.94224	7.4647e-10	1.06088e-08
ENSMUSG00000058013	2011-09-01	0.825662	7.47864e-10	1.06182e-08
ENSMUSG00000046108	Il17c	5.95263	7.51979e-10	1.06662e-08
ENSMUSG00000001918	Slc1a5	-0.754878	7.56218e-10	1.07158e-08
ENSMUSG00000029007	Agtrap	1.14046	7.69325e-10	1.08909e-08
ENSMUSG00000030474	Siglece	3.1758	7.88931e-10	1.11575e-08
ENSMUSG00000046805	Mpeg1	1.77321	7.91887e-10	1.11775e-08
ENSMUSG00000066894	Vsig10	-1.47174	7.91424e-10	1.11775e-08
ENSMUSG00000025059	Gk	1.07422	7.92887e-10	1.11807e-08
ENSMUSG00000005640	Insrr	-2.9568	8.02644e-10	1.13073e-08
ENSMUSG00000051223	Bzw1	0.911251	8.07339e-10	1.13624e-08
ENSMUSG00000022575	Gsdmd	1.21287	8.1363e-10	1.14398e-08
ENSMUSG00000029153	Ociad2	-2.35453	8.18081e-10	1.14912e-08
ENSMUSG00000029074	Ttll10	-2.1035	8.81955e-10	1.23764e-08
ENSMUSG00000064127	Med14	0.746835	8.85134e-10	1.2409e-08
ENSMUSG00000026656	Fcgr2b	1.62857	8.93752e-10	1.25177e-08
ENSMUSG00000048371	Pdp2	-1.52131	9.10304e-10	1.27372e-08
ENSMUSG00000002835	Chaf1a	1.45627	9.19838e-10	1.28458e-08
ENSMUSG00000032226	Gcnt3	-1.13941	9.1946e-10	1.28458e-08
ENSMUSG00000090946	Ccdc71l	1.73251	9.22036e-10	1.28641e-08
ENSMUSG00000020894	Vamp2	-0.708396	9.24381e-10	1.28844e-08
ENSMUSG00000002297	Dbf4	1.56143	9.52962e-10	1.32605e-08
ENSMUSG00000008475	Arpc5	0.574297	9.53195e-10	1.32605e-08
ENSMUSG00000024803	Ankrd1	5.31881	9.5872e-10	1.33245e-08
ENSMUSG00000001566	Mnx1	-3.18734	9.63305e-10	1.33754e-08
ENSMUSG00000034255	Arhgap27	-1.05258	9.8131e-10	1.36124e-08
ENSMUSG00000007041	Clic1	1.05283	9.82791e-10	1.36199e-08
ENSMUSG00000032420	Nt5e	-1.40387	9.93939e-10	1.37612e-08
ENSMUSG00000003955	Fam162a	0.760425	9.98877e-10	1.38164e-08
ENSMUSG00000026435	Slc45a3	1.14356	1.00214e-09	1.38483e-08
ENSMUSG00000035239	Neu3	-1.52451	1.00878e-09	1.39267e-08
ENSMUSG00000034557	Zfyve9	-0.926828	1.02451e-09	1.41304e-08
ENSMUSG00000006304	Arpc2	0.618052	1.03287e-09	1.42321e-08
ENSMUSG00000027002	Nckap1	0.717224	1.04068e-09	1.43261e-08
ENSMUSG00000024186	Rgs11	-2.27832	1.077e-09	1.4812e-08
ENSMUSG00000002111	Spi1	2.06229	1.09626e-09	1.50627e-08
ENSMUSG00000031661	Nkd1	-1.56857	1.10316e-09	1.51431e-08
ENSMUSG00000058063	Trim31	1.15583	1.11226e-09	1.52535e-08
ENSMUSG00000036985	Zdhhc9	0.84829	1.11975e-09	1.53417e-08
ENSMUSG00000021719	Rgs7bp	-2.01246	1.12685e-09	1.54245e-08
ENSMUSG00000021313	Ryr2	-2.28995	1.15421e-09	1.57569e-08
ENSMUSG00000024026	Glo1	0.712002	1.1538e-09	1.57569e-08
ENSMUSG00000056014	A430033K04Rik	-1.27071	1.1544e-09	1.57569e-08
ENSMUSG00000092008	Cyp2c69	-7.68017	1.16045e-09	1.58245e-08
ENSMUSG00000037111	Setd7	-1.18182	1.16274e-09	1.58409e-08
ENSMUSG00000003131	Pafah1b2	0.522185	1.16869e-09	1.58664e-08
ENSMUSG00000039137	Whrn	-1.08175	1.169e-09	1.58664e-08
ENSMUSG00000060261	Gtf2i	-0.702808	1.16578e-09	1.58664e-08
ENSMUSG00000078612	Fyb2	2.27113	1.16869e-09	1.58664e-08
ENSMUSG00000103711	Tstd1	-1.20918	1.17397e-09	1.59189e-08
ENSMUSG00000001467	Cyp51	1.46655	1.17573e-09	1.59278e-08
ENSMUSG00000072082	Ccnf	1.50917	1.17922e-09	1.59602e-08
ENSMUSG00000020843	Timm22	0.968582	1.191e-09	1.61046e-08
ENSMUSG00000006058	Snf8	0.51849	1.21067e-09	1.63554e-08
ENSMUSG00000026554	Dcaf8	-0.616975	1.21567e-09	1.64076e-08
ENSMUSG00000027243	Harbi1	-1.14129	1.22765e-09	1.65538e-08
ENSMUSG00000078348	Sf3b5	0.994031	1.23042e-09	1.65758e-08
ENSMUSG00000056498	Tmem154	1.87745	1.23484e-09	1.66199e-08
ENSMUSG00000008855	Hdac5	-1.34597	1.24284e-09	1.6712e-08
ENSMUSG00000040537	Adam22	-1.40855	1.25242e-09	1.68252e-08
ENSMUSG00000001943	Vsig2	-2.52998	1.25372e-09	1.6827e-08
ENSMUSG00000010663	Fads1	1.36579	1.27147e-09	1.70495e-08
ENSMUSG00000054065	Pkp3	0.81287	1.28457e-09	1.72093e-08
ENSMUSG00000020253	Ppm1m	0.984515	1.2937e-09	1.73154e-08
ENSMUSG00000031274	Col4a5	-1.18393	1.30041e-09	1.73892e-08
ENSMUSG00000079018	Ly6c1	3.44633	1.30311e-09	1.74092e-08
ENSMUSG00000019970	Sgk1	-2.95141	1.30559e-09	1.74263e-08
ENSMUSG00000046982	Tshz1	-0.980811	1.34822e-09	1.79787e-08
ENSMUSG00000029563	Foxp2	-1.86779	1.36593e-09	1.81982e-08
ENSMUSG00000022286	Grhl2	-0.949958	1.37056e-09	1.82431e-08
ENSMUSG00000017615	Tnfaip1	0.63516	1.3767e-09	1.8308e-08
ENSMUSG00000041935	AW549877	-0.810554	1.40392e-09	1.86528e-08
ENSMUSG00000045319	Proser2	-1.14063	1.4125e-09	1.87496e-08
ENSMUSG00000006498	Ptbp1	0.812904	1.43067e-09	1.89538e-08
ENSMUSG00000026064	Ptp4a1	2.1082	1.43181e-09	1.89538e-08
ENSMUSG00000062210	Tnfaip8	1.19783	1.43116e-09	1.89538e-08
ENSMUSG00000090290	Tarbp1	-1.07094	1.43648e-09	1.89983e-08
ENSMUSG00000023272	Creld2	1.56639	1.44879e-09	1.91436e-08
ENSMUSG00000001768	Rin2	-0.823459	1.46365e-09	1.93223e-08
ENSMUSG00000036904	Fzd8	-0.863857	1.4935e-09	1.96985e-08
ENSMUSG00000028307	Aldob	-3.38267	1.49534e-09	1.97048e-08
ENSMUSG00000029201	Ugdh	-1.30529	1.50263e-09	1.97828e-08
ENSMUSG00000004730	Adgre1	1.40058	1.50932e-09	1.98288e-08
ENSMUSG00000023236	Scg5	-1.58312	1.5116e-09	1.98288e-08
ENSMUSG00000031283	Chrdl1	-1.57313	1.50774e-09	1.98288e-08
ENSMUSG00000039145	Camk1d	-1.16894	1.51071e-09	1.98288e-08
ENSMUSG00000020328	Nudcd2	1.12842	1.54848e-09	2.02942e-08
ENSMUSG00000039307	Hexdc	-0.891452	1.56034e-09	2.04311e-08
ENSMUSG00000022227	Mcpt1	3.67113	1.5676e-09	2.05077e-08
ENSMUSG00000070564	Ntn5	3.84755	1.57324e-09	2.05629e-08
ENSMUSG00000028048	Gba	0.833699	1.57594e-09	2.05796e-08
ENSMUSG00000079620	Muc4	1.80472	1.58021e-09	2.06167e-08
ENSMUSG00000021190	Lgmn	1.07241	1.59915e-09	2.08451e-08
ENSMUSG00000033917	Gde1	-1.76298	1.60311e-09	2.08779e-08
ENSMUSG00000015335	Zdhhc12	0.936373	1.607e-09	2.09097e-08
ENSMUSG00000030155	Clec2e	-1.64828	1.61244e-09	2.09617e-08
ENSMUSG00000042744	Hectd4	-0.85059	1.64772e-09	2.14011e-08
ENSMUSG00000006273	Atp6v1b2	0.587564	1.65094e-09	2.14238e-08
ENSMUSG00000056153	Socs6	0.725279	1.66237e-09	2.15527e-08
ENSMUSG00000025487	Psmd13	0.931813	1.71899e-09	2.2267e-08
ENSMUSG00000029456	Acad10	-1.32621	1.72879e-09	2.23739e-08
ENSMUSG00000024679	Ms4a6d	2.24014	1.76274e-09	2.27522e-08
ENSMUSG00000027163	Commd9	0.770345	1.76183e-09	2.27522e-08
ENSMUSG00000029094	Afap1	-1.00155	1.76192e-09	2.27522e-08
ENSMUSG00000006589	Aprt	0.752815	1.77495e-09	2.28894e-08
ENSMUSG00000063406	Tmed5	1.36812	1.78421e-09	2.29884e-08
ENSMUSG00000001175	Calm1	0.640245	1.83565e-09	2.36092e-08
ENSMUSG00000028017	Egf	-2.12848	1.83419e-09	2.36092e-08
ENSMUSG00000026229	Psmd1	1.04437	1.83745e-09	2.36113e-08
ENSMUSG00000022708	Zbtb20	-1.26859	1.85883e-09	2.38648e-08
ENSMUSG00000056643	Chst13	5.42912	1.8731e-09	2.40268e-08
ENSMUSG00000026202	Tuba4a	1.30371	1.88009e-09	2.40951e-08
ENSMUSG00000079560	Hoxa3	-1.55923	1.90373e-09	2.43765e-08
ENSMUSG00000026675	Hsd17b7	1.3563	1.93637e-09	2.47725e-08
ENSMUSG00000025867	Cplx2	-1.06496	1.95036e-09	2.49296e-08
ENSMUSG00000022490	Ppp1r1a	-1.99385	1.96315e-09	2.50709e-08
ENSMUSG00000106951	5930430L01Rik	-1.35448	1.97902e-09	2.52513e-08
ENSMUSG00000044167	Foxo1	-0.7308	1.99437e-09	2.54247e-08
ENSMUSG00000028633	Ctps	1.48389	2.01577e-09	2.56749e-08
ENSMUSG00000028078	Dclk2	-1.34699	2.02189e-09	2.57302e-08
ENSMUSG00000032743	D430042O09Rik	-0.60622	2.04323e-09	2.5979e-08
ENSMUSG00000020081	Tacr2	-2.06488	2.05592e-09	2.61174e-08
ENSMUSG00000078920	Ifi47	4.74432	2.06727e-09	2.62385e-08
ENSMUSG00000067199	Frat1	-1.01539	2.08233e-09	2.64066e-08
ENSMUSG00000043832	Clec4a3	1.92544	2.09874e-09	2.65914e-08
ENSMUSG00000038495	Otud7b	0.651271	2.11449e-09	2.67675e-08
ENSMUSG00000040209	Zfp704	-1.14803	2.14206e-09	2.70928e-08
ENSMUSG00000025823	Pdia4	0.983408	2.1449e-09	2.71051e-08
ENSMUSG00000075610	Tmem92	6.6991	2.14724e-09	2.7111e-08
ENSMUSG00000078566	Bnip3	1.30328	2.15564e-09	2.71934e-08
ENSMUSG00000021917	Spcs1	0.721627	2.17062e-09	2.73585e-08
ENSMUSG00000047990	C2cd4a	2.3689	2.19614e-09	2.7656e-08
ENSMUSG00000005481	Ddx39	1.45547	2.20387e-09	2.77293e-08
ENSMUSG00000024487	Yipf5	0.619534	2.2394e-09	2.81518e-08
ENSMUSG00000031430	Vsig1	2.08238	2.24492e-09	2.81968e-08
ENSMUSG00000015202	Cnksr3	-1.45401	2.27059e-09	2.84945e-08
ENSMUSG00000040328	Olfr56	5.99499	2.31168e-09	2.8985e-08
ENSMUSG00000051285	Pcmtd1	-0.547506	2.3355e-09	2.92583e-08
ENSMUSG00000020936	Nmt1	0.717866	2.35221e-09	2.94422e-08
ENSMUSG00000040274	Cdk6	-1.13805	2.36465e-09	2.95724e-08
ENSMUSG00000096472	Cdkn2d	0.969184	2.37701e-09	2.97014e-08
ENSMUSG00000040345	Arhgap9	2.02864	2.38787e-09	2.98113e-08
ENSMUSG00000032860	P2ry2	1.27632	2.39441e-09	2.98672e-08
ENSMUSG00000030061	Uba3	0.567276	2.4398e-09	3.04072e-08
ENSMUSG00000053819	Camk2d	0.544759	2.44834e-09	3.04801e-08
ENSMUSG00000078812	Eif5a	0.971076	2.44986e-09	3.04801e-08
ENSMUSG00000027660	Skil	1.05758	2.49619e-09	3.10299e-08
ENSMUSG00000029455	Aldh2	-1.36706	2.51339e-09	3.12169e-08
ENSMUSG00000027589	Pcmtd2	-1.14939	2.53225e-09	3.14242e-08
ENSMUSG00000028277	Ube2j1	0.488509	2.5414e-09	3.15108e-08
ENSMUSG00000001729	Akt1	0.631419	2.57778e-09	3.19324e-08
ENSMUSG00000021509	Slc25a48	2.53054	2.57982e-09	3.19324e-08
ENSMUSG00000036186	Fam69b	-2.22341	2.59706e-09	3.21183e-08
ENSMUSG00000008575	Nfib	-0.702582	2.64865e-09	3.27005e-08
ENSMUSG00000041957	Pkp2	0.869948	2.64797e-09	3.27005e-08
ENSMUSG00000005413	Hmox1	2.19301	2.66502e-09	3.28466e-08
ENSMUSG00000048330	Ric3	-1.3398	2.66431e-09	3.28466e-08
ENSMUSG00000033713	Foxn3	-1.43416	2.71855e-09	3.34779e-08
ENSMUSG00000067231	Cyp2c65	-4.63806	2.75338e-09	3.3878e-08
ENSMUSG00000037965	Zc3h7a	0.756201	2.79999e-09	3.44222e-08
ENSMUSG00000024066	Xdh	2.34998	2.81432e-09	3.45691e-08
ENSMUSG00000017428	Psmd11	0.898176	2.85692e-09	3.50627e-08
ENSMUSG00000049115	Agtr1a	-1.67304	2.87783e-09	3.52893e-08
ENSMUSG00000032477	Cdc25a	0.739467	2.89693e-09	3.54935e-08
ENSMUSG00000020839	Tmigd1	3.89783	2.95877e-09	3.62206e-08
ENSMUSG00000057777	Mab21l2	-2.15676	2.99861e-09	3.66773e-08
ENSMUSG00000015733	Capza2	0.752647	3.09636e-09	3.7841e-08
ENSMUSG00000035104	Eva1a	1.16742	3.10942e-09	3.79685e-08
ENSMUSG00000019832	Rab32	0.769242	3.12671e-09	3.81475e-08
ENSMUSG00000026479	Lamc2	1.90985	3.14148e-09	3.82953e-08
ENSMUSG00000046312	AI464131	-1.38908	3.2103e-09	3.91014e-08
ENSMUSG00000033502	Cdc14a	-0.965845	3.21341e-09	3.91064e-08
ENSMUSG00000030681	Mvp	0.670184	3.23821e-09	3.93751e-08
ENSMUSG00000029402	Snrnp35	0.777842	3.28274e-09	3.98831e-08
ENSMUSG00000046240	Hepacam	-2.26439	3.37593e-09	4.09809e-08
ENSMUSG00000056515	Rab31	1.54369	3.38409e-09	4.10456e-08
ENSMUSG00000020152	Actr2	0.756909	3.39894e-09	4.11567e-08
ENSMUSG00000050107	Haspin	1.40992	3.39776e-09	4.11567e-08
ENSMUSG00000029714	Gigyf1	-1.35677	3.4347e-09	4.15549e-08
ENSMUSG00000044770	Scml4	-1.16802	3.44337e-09	4.16251e-08
ENSMUSG00000048337	Npy4r	-1.99305	3.45365e-09	4.17146e-08
ENSMUSG00000036613	Eipr1	0.557735	3.48614e-09	4.20719e-08
ENSMUSG00000026385	Dbi	0.833737	3.52402e-09	4.24937e-08
ENSMUSG00000026509	Capn2	0.909412	3.56683e-09	4.29741e-08
ENSMUSG00000020897	Aurkb	1.60685	3.57636e-09	4.30531e-08
ENSMUSG00000030029	Lrig1	-0.708956	3.59185e-09	4.31678e-08
ENSMUSG00000055172	C1ra	1.65986	3.59163e-09	4.31678e-08
ENSMUSG00000023048	Prr13	1.08366	3.60134e-09	4.32459e-08
ENSMUSG00000062991	Nrg1	2.17989	3.66566e-09	4.39818e-08
ENSMUSG00000012519	Mlkl	2.06911	3.70755e-09	4.44477e-08
ENSMUSG00000039701	Usp53	-1.28118	3.76263e-09	4.50707e-08
ENSMUSG00000039313	Minar1	-4.52888	3.77715e-09	4.52071e-08
ENSMUSG00000106847	Peg13	-1.20313	3.87055e-09	4.62868e-08
ENSMUSG00000030428	Ttyh1	1.90322	3.9354e-09	4.70235e-08
ENSMUSG00000027746	Ufm1	0.784651	3.96508e-09	4.73391e-08
ENSMUSG00000020263	Appl2	-1.53034	3.98205e-09	4.75025e-08
ENSMUSG00000030062	Rpn1	0.917672	3.98905e-09	4.75468e-08
ENSMUSG00000009563	Tor2a	0.713099	3.99842e-09	4.76193e-08
ENSMUSG00000040552	C3ar1	1.5274	4.07356e-09	4.84346e-08
ENSMUSG00000055239	Kcmf1	0.512617	4.07142e-09	4.84346e-08
ENSMUSG00000051232	Tmem199	0.714715	4.11415e-09	4.88771e-08
ENSMUSG00000022946	Dop1b	-0.945365	4.16341e-09	4.94217e-08
ENSMUSG00000030376	Slc8a2	-1.59983	4.18426e-09	4.96286e-08
ENSMUSG00000015653	Steap2	1.16793	4.19464e-09	4.97109e-08
ENSMUSG00000026723	Trdmt1	-1.17664	4.20647e-09	4.98104e-08
ENSMUSG00000049001	Ndnf	-2.46128	4.22979e-09	5.00456e-08
ENSMUSG00000027835	Pdcd10	0.906724	4.26741e-09	5.04495e-08
ENSMUSG00000003949	Hlf	-1.68325	4.29228e-09	5.07021e-08
ENSMUSG00000043740	B430306N03Rik	4.43266	4.30978e-09	5.08259e-08
ENSMUSG00000045103	Dmd	-0.881817	4.30893e-09	5.08259e-08
ENSMUSG00000015340	Cybb	2.33631	4.33228e-09	5.10247e-08
ENSMUSG00000020023	Tmcc3	1.26093	4.33368e-09	5.10247e-08
ENSMUSG00000041481	Serpina3g	4.04936	4.38779e-09	5.16198e-08
ENSMUSG00000029616	Erp29	0.599816	4.50674e-09	5.29761e-08
ENSMUSG00000037731	Themis2	2.92065	4.61131e-09	5.41614e-08
ENSMUSG00000036918	Ttc7	0.968622	4.61924e-09	5.41666e-08
ENSMUSG00000052911	Lamb2	-1.27277	4.61737e-09	5.41666e-08
ENSMUSG00000047547	Cltb	0.533858	4.65571e-09	5.4506e-08
ENSMUSG00000053519	Kcnip1	-2.60305	4.65254e-09	5.4506e-08
ENSMUSG00000025163	Cd7	3.90159	4.66566e-09	5.45784e-08
ENSMUSG00000003273	Car11	-2.09689	4.70962e-09	5.50482e-08
ENSMUSG00000026864	Hspa5	1.39361	4.71492e-09	5.50657e-08
ENSMUSG00000054958	Nt5c1a	2.48792	4.78732e-09	5.58662e-08
ENSMUSG00000028466	Creb3	0.999066	4.79745e-09	5.59394e-08
ENSMUSG00000034320	Slc26a2	-2.40995	4.8259e-09	5.62258e-08
ENSMUSG00000000567	Sox9	-1.40832	4.88515e-09	5.68383e-08
ENSMUSG00000001383	Zmat2	0.452565	4.88995e-09	5.68383e-08
ENSMUSG00000027634	Ndrg3	-0.718341	4.89388e-09	5.68383e-08
ENSMUSG00000070003	Ssbp4	0.736811	4.89417e-09	5.68383e-08
ENSMUSG00000032815	Fanca	1.62897	4.89817e-09	5.68392e-08
ENSMUSG00000047264	Zfp358	-0.969507	4.91995e-09	5.70463e-08
ENSMUSG00000040543	Pitpnm3	-1.82627	4.92417e-09	5.70494e-08
ENSMUSG00000036437	Npy1r	-1.72956	4.92865e-09	5.70557e-08
ENSMUSG00000040651	Fam208a	-0.61743	4.95983e-09	5.73339e-08
ENSMUSG00000041959	S100a10	1.00182	4.9606e-09	5.73339e-08
ENSMUSG00000060791	Gmfg	1.36959	4.97173e-09	5.74167e-08
ENSMUSG00000015961	Adss	0.702608	4.98255e-09	5.74254e-08
ENSMUSG00000038422	Hdhd3	0.867243	4.98253e-09	5.74254e-08
ENSMUSG00000068874	Selenbp1	-2.63421	4.98438e-09	5.74254e-08
ENSMUSG00000027332	Ivd	-0.782891	5.00359e-09	5.7601e-08
ENSMUSG00000024675	Ms4a4c	4.3874	5.04411e-09	5.7997e-08
ENSMUSG00000075334	Rprm	-1.94442	5.046e-09	5.7997e-08
ENSMUSG00000026073	Il1r2	3.85216	5.12378e-09	5.88442e-08
ENSMUSG00000029553	Tfec	2.89739	5.13145e-09	5.88857e-08
ENSMUSG00000028684	Urod	-0.530759	5.15161e-09	5.90702e-08
ENSMUSG00000015747	Vps45	0.833423	5.26168e-09	6.02846e-08
ENSMUSG00000041926	Rnpep	1.02523	5.26779e-09	6.03068e-08
ENSMUSG00000043157	Arl11	1.76832	5.27421e-09	6.03326e-08
ENSMUSG00000057409	Zfp53	0.734027	5.28831e-09	6.04462e-08
ENSMUSG00000045954	Cavin2	-1.18919	5.32304e-09	6.07952e-08
ENSMUSG00000071551	Akr1c19	-2.17146	5.39564e-09	6.15758e-08
ENSMUSG00000051934	Spats2	1.04009	5.47858e-09	6.2473e-08
ENSMUSG00000031604	Msmo1	1.37185	5.48428e-09	6.24889e-08
ENSMUSG00000025269	Apex2	1.02932	5.50634e-09	6.26909e-08
ENSMUSG00000091956	C2cd4b	3.26328	5.56605e-09	6.33209e-08
ENSMUSG00000052512	Nav2	-1.17053	5.59278e-09	6.3575e-08
ENSMUSG00000049130	C5ar1	2.44435	5.61352e-09	6.37608e-08
ENSMUSG00000034919	Ttc22	1.06099	5.62574e-09	6.38495e-08
ENSMUSG00000022900	Ildr1	0.802336	5.63129e-09	6.38624e-08
ENSMUSG00000037211	Spry1	-1.18664	5.76579e-09	6.53365e-08
ENSMUSG00000028587	Orc1	1.6412	5.80954e-09	6.57809e-08
ENSMUSG00000027323	Rad51	1.7598	5.82936e-09	6.59538e-08
ENSMUSG00000024952	Rps6ka4	1.10128	5.8519e-09	6.61571e-08
ENSMUSG00000004110	Cacna1e	-2.06475	5.88497e-09	6.64791e-08
ENSMUSG00000073889	Il11ra1	-0.989756	5.90373e-09	6.66389e-08
ENSMUSG00000063894	Zkscan8	-1.03314	5.91002e-09	6.6658e-08
ENSMUSG00000002308	Cd320	-0.885046	5.91924e-09	6.67101e-08
ENSMUSG00000001525	Tubb5	1.0775	5.95006e-09	6.70052e-08
ENSMUSG00000047832	Cdca4	0.900777	5.99076e-09	6.74112e-08
ENSMUSG00000032265	Tent5a	-1.13604	6.03087e-09	6.78099e-08
ENSMUSG00000006445	Epha2	2.4173	6.10069e-09	6.85135e-08
ENSMUSG00000039278	Pcsk1n	-1.52151	6.10291e-09	6.85135e-08
ENSMUSG00000001039	B9d1	0.986443	6.12262e-09	6.86815e-08
ENSMUSG00000004771	Rab11a	0.805279	6.20095e-09	6.95063e-08
ENSMUSG00000031951	Tmem231	-1.62314	6.31858e-09	7.07701e-08
ENSMUSG00000004558	Ndrg2	-0.882308	6.33695e-09	7.08954e-08
ENSMUSG00000039155	Cdh26	-4.05088	6.33956e-09	7.08954e-08
ENSMUSG00000004552	Ctse	-1.94822	6.36076e-09	7.10776e-08
ENSMUSG00000068742	Cry2	-1.66308	6.36979e-09	7.11236e-08
ENSMUSG00000025499	Hras	0.7921	6.45975e-09	7.20632e-08
ENSMUSG00000032340	Neo1	-0.864205	6.46389e-09	7.20632e-08
ENSMUSG00000028919	Arhgef19	-1.66899	6.51445e-09	7.2567e-08
ENSMUSG00000033855	Ston1	-1.54834	6.5191e-09	7.2567e-08
ENSMUSG00000058715	Fcer1g	2.12866	6.53144e-09	7.26484e-08
ENSMUSG00000029994	Anxa4	0.689628	6.54041e-09	7.26925e-08
ENSMUSG00000023349	Clec4n	1.81929	6.59417e-09	7.32337e-08
ENSMUSG00000027360	Hdc	4.63964	6.6603e-09	7.39115e-08
ENSMUSG00000048163	Selplg	2.10826	6.76828e-09	7.50523e-08
ENSMUSG00000020469	Myl7	2.8739	6.77947e-09	7.51188e-08
ENSMUSG00000037313	Tacc3	1.72663	6.80901e-09	7.53885e-08
ENSMUSG00000035278	Plekhj1	0.574761	6.92842e-09	7.66519e-08
ENSMUSG00000032796	Lama1	2.28227	6.94359e-09	7.67611e-08
ENSMUSG00000037736	Limch1	-1.89055	6.95598e-09	7.68394e-08
ENSMUSG00000034235	Usp54	-1.03254	6.98316e-09	7.70809e-08
ENSMUSG00000034855	Cxcl10	5.56956	7.00055e-09	7.7214e-08
ENSMUSG00000036880	Acaa2	-1.15535	7.10748e-09	7.83337e-08
ENSMUSG00000019979	Apaf1	1.30229	7.14212e-09	7.86557e-08
ENSMUSG00000025477	Inpp5a	-0.666552	7.1551e-09	7.87387e-08
ENSMUSG00000024187	Fam234a	-0.912572	7.17832e-09	7.89342e-08
ENSMUSG00000035004	Igsf6	2.43743	7.19667e-09	7.9016e-08
ENSMUSG00000054321	Taf4b	1.48749	7.19439e-09	7.9016e-08
ENSMUSG00000033578	Tmem35a	-3.04181	7.25333e-09	7.95666e-08
ENSMUSG00000039616	Mocos	1.56535	7.2578e-09	7.95666e-08
ENSMUSG00000016757	Ttll12	0.764048	7.27714e-09	7.9658e-08
ENSMUSG00000028837	Psmb2	0.901428	7.27367e-09	7.9658e-08
ENSMUSG00000057561	Eif1a	1.26767	7.36014e-09	8.05057e-08
ENSMUSG00000018537	Pcgf2	-1.19946	7.40252e-09	8.09082e-08
ENSMUSG00000029461	Fam168a	-0.916125	7.49237e-09	8.18285e-08
ENSMUSG00000049037	Clec4a1	1.92556	7.54404e-09	8.23307e-08
ENSMUSG00000040354	Mars	1.22621	7.55646e-09	8.24041e-08
ENSMUSG00000062908	Acadm	-0.8269	8.01167e-09	8.73025e-08
ENSMUSG00000032306	Mpi	0.831001	8.11092e-09	8.83176e-08
ENSMUSG00000034066	Farp2	-1.06521	8.19714e-09	8.91893e-08
ENSMUSG00000044041	Krt13	4.27084	8.23006e-09	8.94803e-08
ENSMUSG00000021109	Hif1a	1.64983	8.24919e-09	8.9621e-08
ENSMUSG00000038342	Mlxip	-0.800859	8.39516e-09	9.11384e-08
ENSMUSG00000006398	Cdc20	1.65923	8.5099e-09	9.22717e-08
ENSMUSG00000023832	Acat2	1.6184	8.52124e-09	9.22717e-08
ENSMUSG00000025731	Mettl26	-0.970169	8.52504e-09	9.22717e-08
ENSMUSG00000034826	Nup54	0.711539	8.52218e-09	9.22717e-08
ENSMUSG00000051335	Gfod1	-1.47549	8.59024e-09	9.28167e-08
ENSMUSG00000070643	Sox13	-1.08455	8.59205e-09	9.28167e-08
ENSMUSG00000091537	Tma7	0.689955	8.59462e-09	9.28167e-08
ENSMUSG00000005470	Asf1b	1.81548	8.61294e-09	9.29453e-08
ENSMUSG00000042628	Zfyve1	-1.02689	8.74385e-09	9.42878e-08
ENSMUSG00000022174	Dad1	0.606338	8.77681e-09	9.45727e-08
ENSMUSG00000034324	Tmem132c	-1.60911	8.81134e-09	9.48742e-08
ENSMUSG00000014361	Mertk	-1.37322	8.92319e-09	9.60071e-08
ENSMUSG00000036896	C1qc	1.13426	8.98608e-09	9.6612e-08
ENSMUSG00000032557	Uba5	0.802382	9.0396e-09	9.71154e-08
ENSMUSG00000027293	Ehd4	0.917609	9.0806e-09	9.74835e-08
ENSMUSG00000030431	Tmem238	0.890058	9.11921e-09	9.78255e-08
ENSMUSG00000041064	Pif1	1.74059	9.1392e-09	9.79674e-08
ENSMUSG00000030386	Zfp606	-0.778378	9.29331e-09	9.95457e-08
ENSMUSG00000033295	Ptprf	-0.956448	9.41176e-09	1.0074e-07
ENSMUSG00000029580	Actb	0.802466	9.49782e-09	1.01586e-07
ENSMUSG00000002871	Tpra1	-0.899232	9.57058e-09	1.02289e-07
ENSMUSG00000047507	Baiap3	-1.54825	9.76407e-09	1.0428e-07
ENSMUSG00000000682	Cd52	2.10391	9.83665e-09	1.04977e-07
ENSMUSG00000025337	Sbds	-0.549682	9.85661e-09	1.05113e-07
ENSMUSG00000029335	Bmp3	-2.06587	9.92441e-09	1.05758e-07
ENSMUSG00000029247	Paics	-0.725317	1.00281e-08	1.06785e-07
ENSMUSG00000021998	Lcp1	1.95271	1.0176e-08	1.0828e-07
ENSMUSG00000027865	Gdap2	0.749153	1.02017e-08	1.08394e-07
ENSMUSG00000038591	Colec10	-1.91594	1.0197e-08	1.08394e-07
ENSMUSG00000020847	Rph3al	0.73089	1.02814e-08	1.09139e-07
ENSMUSG00000026398	Nr5a2	-1.92512	1.02959e-08	1.09139e-07
ENSMUSG00000029440	Psmd9	0.659994	1.03006e-08	1.09139e-07
ENSMUSG00000053411	Cbx7	-1.32907	1.0302e-08	1.09139e-07
ENSMUSG00000032112	Trappc4	0.613317	1.05229e-08	1.11398e-07
ENSMUSG00000075702	Selenom	-0.690608	1.07098e-08	1.13294e-07
ENSMUSG00000055408	Hottip	-2.49254	1.07239e-08	1.1336e-07
ENSMUSG00000043004	Gng2	1.13456	1.07474e-08	1.13525e-07
ENSMUSG00000102018	K230010J24Rik	-1.91657	1.08056e-08	1.14058e-07
ENSMUSG00000029228	Lnx1	-1.21524	1.08388e-08	1.14324e-07
ENSMUSG00000029726	Mepce	-0.86254	1.09627e-08	1.15547e-07
ENSMUSG00000028134	Ptbp2	-0.889489	1.10027e-08	1.15881e-07
ENSMUSG00000041075	Fzd7	-0.864192	1.10103e-08	1.15881e-07
ENSMUSG00000026991	Pkp4	0.771653	1.10234e-08	1.15934e-07
ENSMUSG00000022340	Sybu	-1.44599	1.11697e-08	1.17302e-07
ENSMUSG00000047238	Mageh1	-1.25297	1.11651e-08	1.17302e-07
ENSMUSG00000022018	Rgcc	-1.20658	1.1291e-08	1.1844e-07
ENSMUSG00000037989	Wnk2	-1.5767	1.12944e-08	1.1844e-07
ENSMUSG00000047793	Sned1	-1.46521	1.13178e-08	1.18599e-07
ENSMUSG00000026177	Slc11a1	2.29252	1.17391e-08	1.22925e-07
ENSMUSG00000040747	Cd53	2.02664	1.18638e-08	1.24141e-07
ENSMUSG00000003299	Mrpl4	0.492423	1.19696e-08	1.25158e-07
ENSMUSG00000000416	Cttnbp2	-1.44043	1.21405e-08	1.26853e-07
ENSMUSG00000035878	Hykk	-2.27268	1.2168e-08	1.27049e-07
ENSMUSG00000039886	Tmem120a	0.77159	1.21994e-08	1.27285e-07
ENSMUSG00000024989	Cep55	1.56565	1.22137e-08	1.27343e-07
ENSMUSG00000029838	Ptn	-1.97098	1.22851e-08	1.27995e-07
ENSMUSG00000033268	Duox1	2.50447	1.22981e-08	1.28039e-07
ENSMUSG00000067006	Serpinb5	1.08775	1.23401e-08	1.28383e-07
ENSMUSG00000022452	Smdt1	0.652551	1.23636e-08	1.28535e-07
ENSMUSG00000042851	Zc3h6	-1.70293	1.23861e-08	1.28677e-07
ENSMUSG00000054723	Vmac	-0.97469	1.23961e-08	1.28688e-07
ENSMUSG00000037353	Letmd1	-0.557973	1.24738e-08	1.29403e-07
ENSMUSG00000021569	Trip13	1.71239	1.25982e-08	1.306e-07
ENSMUSG00000027962	Vcam1	1.31917	1.26158e-08	1.30688e-07
ENSMUSG00000043003	Rasef	-0.935335	1.27469e-08	1.31952e-07
ENSMUSG00000058587	Tmod3	0.463529	1.29124e-08	1.3357e-07
ENSMUSG00000024548	Setbp1	-0.997074	1.29334e-08	1.33691e-07
ENSMUSG00000028759	Hp1bp3	-0.500647	1.29788e-08	1.33969e-07
ENSMUSG00000096255	Dynlt1b	0.856068	1.29762e-08	1.33969e-07
ENSMUSG00000051391	Ywhag	0.836862	1.30533e-08	1.34642e-07
ENSMUSG00000006675	P4htm	-1.75294	1.30661e-08	1.34678e-07
ENSMUSG00000062624	Cyp2c67	-3.33096	1.31675e-08	1.35627e-07
ENSMUSG00000049686	Orai1	0.96124	1.32523e-08	1.36403e-07
ENSMUSG00000045411	2410002F23Rik	-0.813433	1.33322e-08	1.37128e-07
ENSMUSG00000018861	Fdxr	-0.917571	1.35009e-08	1.38719e-07
ENSMUSG00000061535	C1qtnf7	-1.67231	1.3506e-08	1.38719e-07
ENSMUSG00000026646	Suv39h2	1.69105	1.35619e-08	1.39194e-07
ENSMUSG00000021957	Tkt	0.861319	1.36916e-08	1.40426e-07
ENSMUSG00000024258	Polr2d	0.766814	1.37361e-08	1.40783e-07
ENSMUSG00000038119	Cdon	-0.936488	1.38878e-08	1.42237e-07
ENSMUSG00000030122	Ptms	-0.475541	1.39309e-08	1.42477e-07
ENSMUSG00000037166	Ppp1r14a	-1.22837	1.39272e-08	1.42477e-07
ENSMUSG00000009248	Ascl2	-2.4958	1.40034e-08	1.43117e-07
ENSMUSG00000045639	Zfp629	-1.297	1.40675e-08	1.43671e-07
ENSMUSG00000037405	Icam1	2.68447	1.42692e-08	1.45628e-07
ENSMUSG00000038894	Irs2	-1.52247	1.4328e-08	1.46125e-07
ENSMUSG00000007589	Tinf2	0.906962	1.44292e-08	1.47054e-07
ENSMUSG00000021585	Cast	0.953507	1.45009e-08	1.47681e-07
ENSMUSG00000030225	Dera	0.955555	1.50277e-08	1.52939e-07
ENSMUSG00000040824	Snrpd2	0.719726	1.50616e-08	1.53175e-07
ENSMUSG00000026922	Agpat2	1.04433	1.5235e-08	1.54765e-07
ENSMUSG00000030579	Tyrobp	1.72523	1.52393e-08	1.54765e-07
ENSMUSG00000010066	Cacna2d2	-1.88272	1.52775e-08	1.55045e-07
ENSMUSG00000039067	Psmd7	0.997614	1.53282e-08	1.5545e-07
ENSMUSG00000031808	Slc27a1	-1.50091	1.53794e-08	1.5586e-07
ENSMUSG00000078921	Tgtp2	4.65566	1.55036e-08	1.57009e-07
ENSMUSG00000013033	Adgrl1	-1.27164	1.56095e-08	1.57971e-07
ENSMUSG00000000378	Ccm2	0.621188	1.56697e-08	1.58248e-07
ENSMUSG00000020620	Abca8b	-1.90712	1.56544e-08	1.58248e-07
ENSMUSG00000021576	Pdcd6	0.528812	1.56664e-08	1.58248e-07
ENSMUSG00000015668	Pdzd11	0.816596	1.57538e-08	1.58987e-07
ENSMUSG00000035775	Krt20	1.45754	1.58135e-08	1.59479e-07
ENSMUSG00000036499	Eea1	0.455986	1.58531e-08	1.59766e-07
ENSMUSG00000022019	Tdrd3	-0.849654	1.60472e-08	1.6161e-07
ENSMUSG00000016283	H2-M2	2.29728	1.61093e-08	1.6201e-07
ENSMUSG00000026103	Gls	-0.815513	1.61021e-08	1.6201e-07
ENSMUSG00000010830	Kdelr3	1.11366	1.62499e-08	1.63311e-07
ENSMUSG00000045679	Pqlc3	0.810849	1.63043e-08	1.63744e-07
ENSMUSG00000033253	Szt2	-0.742335	1.64476e-08	1.65068e-07
ENSMUSG00000004633	Chn2	1.94417	1.65676e-08	1.66043e-07
ENSMUSG00000006784	Ttc25	-2.83639	1.65572e-08	1.66043e-07
ENSMUSG00000022292	Rrm2b	-0.802558	1.66202e-08	1.66454e-07
ENSMUSG00000063410	Stk24	0.476709	1.66755e-08	1.66893e-07
ENSMUSG00000023456	Tpi1	0.729436	1.66912e-08	1.66935e-07
ENSMUSG00000059854	Hydin	3.14319	1.71454e-08	1.7136e-07
ENSMUSG00000027469	Tpx2	1.57342	1.72742e-08	1.72528e-07
ENSMUSG00000096852	Cyp2d12	-3.93236	1.7312e-08	1.72786e-07
ENSMUSG00000031886	Ces2e	1.53602	1.7415e-08	1.73592e-07
ENSMUSG00000033863	Klf9	-0.776941	1.74168e-08	1.73592e-07
ENSMUSG00000087543	Gm16576	-2.23508	1.74509e-08	1.73813e-07
ENSMUSG00000031683	Lsm6	0.984257	1.76415e-08	1.7559e-07
ENSMUSG00000026750	Psmb7	0.90899	1.79223e-08	1.78262e-07
ENSMUSG00000034265	Zdhhc14	-1.13948	1.79732e-08	1.78647e-07
ENSMUSG00000060860	Ube2s	1.25499	1.83256e-08	1.82024e-07
ENSMUSG00000040562	Gstm2	-0.758198	1.86934e-08	1.8555e-07
ENSMUSG00000070495	Ctcfl	-4.36159	1.87307e-08	1.85794e-07
ENSMUSG00000028647	Mycbp	0.767241	1.87852e-08	1.86207e-07
ENSMUSG00000019738	Polr2i	0.674361	1.88174e-08	1.86398e-07
ENSMUSG00000056612	Ppp1r14b	0.96246	1.88842e-08	1.86931e-07
ENSMUSG00000072812	Ahnak2	-1.9649	1.89349e-08	1.87305e-07
ENSMUSG00000040016	Ptger3	-1.93942	1.90292e-08	1.8811e-07
ENSMUSG00000025223	Ldb1	-0.986708	1.90607e-08	1.88293e-07
ENSMUSG00000028522	Mier1	-0.691021	1.92377e-08	1.89912e-07
ENSMUSG00000078771	Evi2a	1.66853	1.93296e-08	1.90689e-07
ENSMUSG00000066191	Anks6	-1.57332	1.95053e-08	1.92291e-07
ENSMUSG00000046186	Cd109	-1.24827	1.96588e-08	1.93672e-07
ENSMUSG00000000001	Gnai3	0.636025	1.96827e-08	1.93776e-07
ENSMUSG00000025780	Itih5	-1.35546	1.97104e-08	1.93917e-07
ENSMUSG00000033032	Afap1l1	-1.29182	1.97886e-08	1.94555e-07
ENSMUSG00000018008	Cyth4	1.64116	1.98027e-08	1.94561e-07
ENSMUSG00000024070	Prkd3	-0.687232	1.98316e-08	1.94581e-07
ENSMUSG00000039953	Clstn1	-0.943277	1.98286e-08	1.94581e-07
ENSMUSG00000027429	Sec23b	0.99354	1.98506e-08	1.94635e-07
ENSMUSG00000015879	Fam184b	-2.59974	1.99007e-08	1.94995e-07
ENSMUSG00000025607	Copg2	0.493254	1.99436e-08	1.95283e-07
ENSMUSG00000032066	Bco2	-2.4337	2.03243e-08	1.98876e-07
ENSMUSG00000056293	Gsdmc2	-2.0511	2.04323e-08	1.99798e-07
ENSMUSG00000042229	Rabif	0.509101	2.06022e-08	2.01323e-07
ENSMUSG00000029193	Cckar	-2.18824	2.07908e-08	2.02892e-07
ENSMUSG00000051890	Klhdc1	-1.43848	2.07846e-08	2.02892e-07
ENSMUSG00000028618	Tmem59	-0.741608	2.08491e-08	2.03325e-07
ENSMUSG00000062545	Tlr12	2.41023	2.08818e-08	2.03507e-07
ENSMUSG00000034429	Zfp707	-1.07871	2.09073e-08	2.03617e-07
ENSMUSG00000030058	Copg1	0.502673	2.10649e-08	2.05014e-07
ENSMUSG00000030697	Ppp4c	0.524621	2.12981e-08	2.07145e-07
ENSMUSG00000058407	Txndc9	0.662573	2.13326e-08	2.07341e-07
ENSMUSG00000049608	Gpr55	1.49121	2.139e-08	2.0776e-07
ENSMUSG00000015714	Cers2	0.789716	2.14221e-08	2.07932e-07
ENSMUSG00000052456	Asna1	0.428533	2.15065e-08	2.08612e-07
ENSMUSG00000019841	Rev3l	-0.686679	2.16477e-08	2.09841e-07
ENSMUSG00000086841	2410006H16Rik	-0.885262	2.16843e-08	2.10055e-07
ENSMUSG00000031442	Mcf2l	-0.958104	2.17955e-08	2.10991e-07
ENSMUSG00000008892	Vdac3	-0.534338	2.18857e-08	2.11723e-07
ENSMUSG00000063694	Cycs	1.05432	2.24824e-08	2.1735e-07
ENSMUSG00000002699	Lcp2	2.42327	2.27522e-08	2.19812e-07
ENSMUSG00000028278	Rragd	-1.58739	2.29457e-08	2.21533e-07
ENSMUSG00000038009	Dnajc22	0.828563	2.30104e-08	2.22009e-07
ENSMUSG00000033697	Arhgap39	-0.831846	2.31703e-08	2.23404e-07
ENSMUSG00000025486	Sirt3	-0.998811	2.32693e-08	2.24168e-07
ENSMUSG00000025532	Crcp	0.847013	2.32806e-08	2.24168e-07
ENSMUSG00000033256	Shf	0.914368	2.34403e-08	2.25556e-07
ENSMUSG00000025213	Kazald1	-2.12939	2.35593e-08	2.26414e-07
ENSMUSG00000028883	Sema3a	-1.29892	2.35607e-08	2.26414e-07
ENSMUSG00000046804	Phgr1	-1.23587	2.36939e-08	2.27544e-07
ENSMUSG00000070730	Rmdn3	1.25498	2.38068e-08	2.28476e-07
ENSMUSG00000028284	Map3k7	0.427393	2.40074e-08	2.30106e-07
ENSMUSG00000037020	Wdr62	1.04834	2.40084e-08	2.30106e-07
ENSMUSG00000028980	H6pd	1.39678	2.40377e-08	2.30234e-07
ENSMUSG00000006736	Tspan31	0.487694	2.41744e-08	2.30994e-07
ENSMUSG00000028631	Kcnq4	-1.76183	2.41773e-08	2.30994e-07
ENSMUSG00000078664	Sprr2a1	1.5157	2.41808e-08	2.30994e-07
ENSMUSG00000094806	Cyp2d10	-2.02494	2.41739e-08	2.30994e-07
ENSMUSG00000032294	Pkm	0.733376	2.43458e-08	2.32416e-07
ENSMUSG00000021983	Atp8a2	-1.16372	2.44131e-08	2.32905e-07
ENSMUSG00000020368	Canx	0.716726	2.47666e-08	2.36123e-07
ENSMUSG00000074207	Adh1	-1.61924	2.48568e-08	2.36826e-07
ENSMUSG00000024410	Rmc1	0.589751	2.51847e-08	2.39793e-07
ENSMUSG00000028217	Cdh17	0.808953	2.5317e-08	2.40894e-07
ENSMUSG00000030142	Clec4e	8.30035	2.54098e-08	2.41619e-07
ENSMUSG00000024737	Slc15a3	2.75571	2.54598e-08	2.41935e-07
ENSMUSG00000076437	Selenoh	1.21212	2.61843e-08	2.48657e-07
ENSMUSG00000032350	Gclc	0.921584	2.63554e-08	2.50118e-07
ENSMUSG00000006676	Usp19	-0.581397	2.66384e-08	2.52637e-07
ENSMUSG00000043613	Mmp3	3.32479	2.69814e-08	2.55556e-07
ENSMUSG00000074797	Itpa	0.799442	2.69779e-08	2.55556e-07
ENSMUSG00000020064	Herc4	0.674493	2.70213e-08	2.55766e-07
ENSMUSG00000043487	Acot6	-1.40656	2.7131e-08	2.56637e-07
ENSMUSG00000028974	Dffa	0.548068	2.73364e-08	2.58411e-07
ENSMUSG00000019139	Isyna1	1.25373	2.7395e-08	2.58796e-07
ENSMUSG00000021273	Fdft1	1.27894	2.74577e-08	2.5905e-07
ENSMUSG00000085399	Foxd2os	-1.76889	2.74417e-08	2.5905e-07
ENSMUSG00000023905	Tnfrsf12a	1.53239	2.78805e-08	2.62868e-07
ENSMUSG00000006392	Med8	0.719734	2.81032e-08	2.64796e-07
ENSMUSG00000048458	Inka2	-1.77863	2.84079e-08	2.67492e-07
ENSMUSG00000090700	Cyp4f40	1.11572	2.84573e-08	2.67783e-07
ENSMUSG00000025584	Pde8a	-1.33567	2.85304e-08	2.68297e-07
ENSMUSG00000051403	Ppp1r37	-0.730454	2.85916e-08	2.68698e-07
ENSMUSG00000030701	Plekhb1	-1.56062	2.89097e-08	2.71511e-07
ENSMUSG00000069744	Psmb3	0.884939	2.91843e-08	2.73912e-07
ENSMUSG00000016487	Ppfibp1	0.601822	2.93345e-08	2.75144e-07
ENSMUSG00000031841	Cdh13	-1.3587	2.93965e-08	2.75436e-07
ENSMUSG00000039611	Tmem246	-1.38738	2.94037e-08	2.75436e-07
ENSMUSG00000085396	Firre	-1.41361	2.94704e-08	2.75883e-07
ENSMUSG00000021457	Syk	1.26853	2.96686e-08	2.77501e-07
ENSMUSG00000053746	Ptrh1	1.26148	2.96817e-08	2.77501e-07
ENSMUSG00000031930	Wwp2	-0.89743	2.97279e-08	2.77755e-07
ENSMUSG00000018932	Map2k3	0.88339	2.9768e-08	2.7795e-07
ENSMUSG00000027438	Napb	-1.43347	2.9889e-08	2.78782e-07
ENSMUSG00000049493	Pls1	0.657104	2.98957e-08	2.78782e-07
ENSMUSG00000029174	Tbc1d1	0.906959	3.00647e-08	2.80178e-07
ENSMUSG00000032264	Zw10	0.664052	3.01439e-08	2.80736e-07
ENSMUSG00000040785	Ttc3	-0.679829	3.01749e-08	2.80844e-07
ENSMUSG00000025158	Rfng	0.597012	3.05026e-08	2.83635e-07
ENSMUSG00000055044	Pdlim1	-0.661744	3.0514e-08	2.83635e-07
ENSMUSG00000018387	Shroom1	3.28011	3.0633e-08	2.84559e-07
ENSMUSG00000022831	Hcls1	2.17191	3.07427e-08	2.85394e-07
ENSMUSG00000028191	Bcl10	0.589795	3.10096e-08	2.87688e-07
ENSMUSG00000025492	Ifitm3	1.54573	3.13098e-08	2.90287e-07
ENSMUSG00000024029	Tff3	-0.992102	3.14643e-08	2.91533e-07
ENSMUSG00000001642	Akr1b3	-0.551857	3.15453e-08	2.92096e-07
ENSMUSG00000008318	Relt	2.2211	3.18702e-08	2.94917e-07
ENSMUSG00000038855	Itpkb	-1.08391	3.19362e-08	2.95338e-07
ENSMUSG00000024978	Gpam	-0.939105	3.20383e-08	2.96094e-07
ENSMUSG00000038388	Mpp6	1.06153	3.23458e-08	2.98745e-07
ENSMUSG00000020946	Gosr2	0.623179	3.25423e-08	3.00368e-07
ENSMUSG00000014959	Gorasp2	0.589946	3.27317e-08	3.01731e-07
ENSMUSG00000050270	Tmem220	-0.924373	3.27275e-08	3.01731e-07
ENSMUSG00000039620	Trmt9b	-2.23219	3.29958e-08	3.03973e-07
ENSMUSG00000057191	AB124611	2.8212	3.33061e-08	3.06636e-07
ENSMUSG00000060703	Cd302	1.21714	3.3479e-08	3.08033e-07
ENSMUSG00000020024	Cep83	0.739605	3.37104e-08	3.09965e-07
ENSMUSG00000025026	Add3	-1.14976	3.40667e-08	3.13041e-07
ENSMUSG00000068547	Clca4a	2.08923	3.43584e-08	3.15522e-07
ENSMUSG00000032358	Fam83b	-0.80318	3.49234e-08	3.20507e-07
ENSMUSG00000025804	Ccr1	2.25957	3.50133e-08	3.21129e-07
ENSMUSG00000001444	Tbx21	3.71188	3.52285e-08	3.22694e-07
ENSMUSG00000066113	Adamtsl1	-1.33358	3.52146e-08	3.22694e-07
ENSMUSG00000047843	Bri3	-0.74199	3.53018e-08	3.23161e-07
ENSMUSG00000024300	Myo1f	2.04844	3.54983e-08	3.24754e-07
ENSMUSG00000064109	Hcst	-1.74199	3.55819e-08	3.25314e-07
ENSMUSG00000034883	Lrr1	2.07438	3.56233e-08	3.25487e-07
ENSMUSG00000021423	Ly86	1.74813	3.59161e-08	3.27956e-07
ENSMUSG00000028251	Tstd3	0.967757	3.59535e-08	3.2809e-07
ENSMUSG00000039304	Tnfsf10	2.90292	3.60226e-08	3.28513e-07
ENSMUSG00000023912	Slc25a27	-2.137	3.64926e-08	3.32546e-07
ENSMUSG00000068551	Zfp467	-1.20409	3.65107e-08	3.32546e-07
ENSMUSG00000040938	Slc16a11	-2.23352	3.66929e-08	3.33996e-07
ENSMUSG00000070544	Top1	0.838976	3.69999e-08	3.36578e-07
ENSMUSG00000032435	Dync1li1	0.49888	3.80566e-08	3.45974e-07
ENSMUSG00000038831	Ralgps1	-0.857313	3.83508e-08	3.48429e-07
ENSMUSG00000042492	Tbc1d10b	0.693362	3.84383e-08	3.49005e-07
ENSMUSG00000041319	Thoc6	0.977493	3.89562e-08	3.53486e-07
ENSMUSG00000036432	Siah2	1.09753	3.90365e-08	3.53993e-07
ENSMUSG00000032186	Tmod2	-1.29218	3.9206e-08	3.55307e-07
ENSMUSG00000029673	Auts2	-1.66262	3.94849e-08	3.57611e-07
ENSMUSG00000036594	H2-Aa	1.95486	3.98508e-08	3.607e-07
ENSMUSG00000021288	Klc1	-0.648927	4.01542e-08	3.63219e-07
ENSMUSG00000086247	Gm15787	-1.74711	4.02037e-08	3.63439e-07
ENSMUSG00000043866	Taf10	0.64528	4.03008e-08	3.6409e-07
ENSMUSG00000002980	Bcam	-1.09396	4.05515e-08	3.66127e-07
ENSMUSG00000005779	Psmb4	0.810516	4.08069e-08	3.67973e-07
ENSMUSG00000047945	Marcksl1	2.61607	4.07958e-08	3.67973e-07
ENSMUSG00000060512	0610040J01Rik	0.900335	4.08371e-08	3.68017e-07
ENSMUSG00000025089	Gfra1	-2.0335	4.10959e-08	3.70119e-07
ENSMUSG00000053182	Gm609	-2.02357	4.11667e-08	3.70526e-07
ENSMUSG00000036712	Cyld	0.843265	4.13807e-08	3.72221e-07
ENSMUSG00000032400	Zwilch	1.57895	4.15796e-08	3.73778e-07
ENSMUSG00000041736	Tspo	0.99706	4.18188e-08	3.75695e-07
ENSMUSG00000029059	Fam213b	-0.892114	4.22393e-08	3.79237e-07
ENSMUSG00000116097	Gm36738	-1.52852	4.32243e-08	3.8784e-07
ENSMUSG00000039763	Dnajc28	-1.63587	4.33264e-08	3.88515e-07
ENSMUSG00000029103	Lrpap1	-0.496546	4.34214e-08	3.89127e-07
ENSMUSG00000039879	Heca	-1.07765	4.38871e-08	3.93057e-07
ENSMUSG00000093805	Gal3st2b	-1.56319	4.39905e-08	3.9374e-07
ENSMUSG00000036099	Vezt	0.740687	4.46591e-08	3.99477e-07
ENSMUSG00000022218	Tgm1	3.88777	4.49218e-08	4.01331e-07
ENSMUSG00000024516	Sec11c	0.684049	4.49206e-08	4.01331e-07
ENSMUSG00000013822	Elof1	0.620598	4.57994e-08	4.08819e-07
ENSMUSG00000031422	Morf4l2	0.731865	4.58165e-08	4.08819e-07
ENSMUSG00000032115	Hyou1	1.3507	4.66883e-08	4.16342e-07
ENSMUSG00000021076	Actr10	0.60923	4.67996e-08	4.17078e-07
ENSMUSG00000053862	Slc51b	2.23499	4.68514e-08	4.17283e-07
ENSMUSG00000005054	Cstb	0.757671	4.69713e-08	4.18094e-07
ENSMUSG00000022596	Slurp1	3.84105	4.70219e-08	4.18287e-07
ENSMUSG00000073468	Sft2d1	0.555036	4.7091e-08	4.18644e-07
ENSMUSG00000028885	Smpdl3b	2.12957	4.74978e-08	4.22002e-07
ENSMUSG00000029084	Cd38	1.41361	4.86198e-08	4.31705e-07
ENSMUSG00000050224	Krtap13	4.25305	4.86745e-08	4.31927e-07
ENSMUSG00000030098	Grip2	2.3511	4.87201e-08	4.32067e-07
ENSMUSG00000049690	Nckap5	2.26769	4.95583e-08	4.39231e-07
ENSMUSG00000041431	Ccnb1	1.71934	4.9598e-08	4.393e-07
ENSMUSG00000070565	Rasal2	0.969449	4.96268e-08	4.393e-07
ENSMUSG00000060992	Copz1	0.482174	4.98264e-08	4.40798e-07
ENSMUSG00000022040	Ephx2	-0.910671	5.00936e-08	4.42891e-07
ENSMUSG00000029632	Ndufa4	0.715925	5.04525e-08	4.45594e-07
ENSMUSG00000033499	Larp4b	0.280656	5.04608e-08	4.45594e-07
ENSMUSG00000027602	Map1lc3a	-1.01962	5.05529e-08	4.46134e-07
ENSMUSG00000037098	Rab11fip3	-0.777074	5.05965e-08	4.46248e-07
ENSMUSG00000032915	Adgre4	3.21326	5.10189e-08	4.49699e-07
ENSMUSG00000021877	Arf4	0.640588	5.15617e-08	4.54207e-07
ENSMUSG00000046722	Cdc42se1	0.919582	5.20583e-08	4.58303e-07
ENSMUSG00000038264	Sema7a	3.04098	5.25444e-08	4.6174e-07
ENSMUSG00000039105	Atp6v1g1	0.672738	5.25406e-08	4.6174e-07
ENSMUSG00000069769	Msi2	-0.682832	5.25242e-08	4.6174e-07
ENSMUSG00000019942	Cdk1	1.53396	5.27462e-08	4.63233e-07
ENSMUSG00000090254	Gm1965	1.78792	5.30977e-08	4.66037e-07
ENSMUSG00000058258	Idi1	1.30225	5.31642e-08	4.66338e-07
ENSMUSG00000002227	Mov10	1.26413	5.32746e-08	4.66991e-07
ENSMUSG00000018750	Zbtb4	-1.08531	5.33032e-08	4.66991e-07
ENSMUSG00000042265	Trem1	5.18262	5.36433e-08	4.69687e-07
ENSMUSG00000038301	Snx10	2.43672	5.40822e-08	4.73244e-07
ENSMUSG00000036372	Tmem258	0.744121	5.49073e-08	4.80173e-07
ENSMUSG00000095253	Zfp799	-1.15155	5.49739e-08	4.80466e-07
ENSMUSG00000036672	Cenpt	0.928815	5.52919e-08	4.82954e-07
ENSMUSG00000024725	Ostf1	0.565749	5.62613e-08	4.91125e-07
ENSMUSG00000052270	Fpr2	4.03391	5.62953e-08	4.91126e-07
ENSMUSG00000032786	Alas1	1.27273	5.63774e-08	4.91546e-07
ENSMUSG00000022684	Bfar	-0.680443	5.67963e-08	4.949e-07
ENSMUSG00000031666	Rbl2	-0.907962	5.73557e-08	4.99474e-07
ENSMUSG00000028035	Dnajb4	-0.997804	5.75317e-08	5.00705e-07
ENSMUSG00000058099	Nfam1	2.11904	5.76954e-08	5.01828e-07
ENSMUSG00000000861	Bcl11a	0.878478	5.80434e-08	5.04553e-07
ENSMUSG00000054021	Sirt5	-0.697159	5.84794e-08	5.08037e-07
ENSMUSG00000036225	Kctd1	-1.22052	5.85484e-08	5.08332e-07
ENSMUSG00000039286	Fndc3b	0.79327	5.87538e-08	5.0981e-07
ENSMUSG00000022391	Rangap1	0.891613	5.91628e-08	5.13051e-07
ENSMUSG00000038305	Spats2l	1.75285	5.95105e-08	5.15757e-07
ENSMUSG00000023041	Krt6b	6.85425	5.96646e-08	5.16475e-07
ENSMUSG00000059486	Kbtbd2	-0.586247	5.96621e-08	5.16475e-07
ENSMUSG00000057133	Chd6	-0.928324	5.99767e-08	5.18867e-07
ENSMUSG00000020053	Igf1	1.58077	6.01304e-08	5.19885e-07
ENSMUSG00000020828	Pld2	1.52902	6.04376e-08	5.2223e-07
ENSMUSG00000040896	Kcnd3	-1.48955	6.04997e-08	5.22454e-07
ENSMUSG00000028635	Edn2	-3.62082	6.06338e-08	5.22989e-07
ENSMUSG00000033763	Mtss1l	-1.20467	6.06106e-08	5.22989e-07
ENSMUSG00000068854	Hist2h2be	-1.24139	6.0732e-08	5.23525e-07
ENSMUSG00000070871	Ccnyl1	0.614965	6.14113e-08	5.29066e-07
ENSMUSG00000020916	Krt36	2.54821	6.15534e-08	5.29974e-07
ENSMUSG00000003528	Slc25a1	0.86952	6.16649e-08	5.30618e-07
ENSMUSG00000024122	Pdpk1	0.649111	6.17376e-08	5.30929e-07
ENSMUSG00000068739	Sars	0.430372	6.18429e-08	5.31519e-07
ENSMUSG00000022526	Zfp251	-0.787425	6.27898e-08	5.39017e-07
ENSMUSG00000052752	Traf7	0.469941	6.27794e-08	5.39017e-07
ENSMUSG00000032583	Mon1a	0.841075	6.48423e-08	5.56307e-07
ENSMUSG00000021702	Thbs4	-1.0407	6.48811e-08	5.5631e-07
ENSMUSG00000037824	Tspan14	0.500538	6.50701e-08	5.576e-07
ENSMUSG00000030304	Ergic2	0.710755	6.5572e-08	5.61569e-07
ENSMUSG00000038290	Smg6	-0.76274	6.56845e-08	5.622e-07
ENSMUSG00000017715	Pgs1	1.13218	6.62148e-08	5.66404e-07
ENSMUSG00000027199	Gatm	1.34802	6.64288e-08	5.66896e-07
ENSMUSG00000035357	Pdzrn3	-1.57483	6.64243e-08	5.66896e-07
ENSMUSG00000066306	Numa1	-0.510831	6.63686e-08	5.66896e-07
ENSMUSG00000087260	Lamtor5	0.60143	6.63597e-08	5.66896e-07
ENSMUSG00000054408	Spcs3	0.634967	6.65077e-08	5.67234e-07
ENSMUSG00000048878	Hexim1	-0.930669	6.77828e-08	5.7777e-07
ENSMUSG00000086040	Wipf3	-2.48454	6.80777e-08	5.79942e-07
ENSMUSG00000059657	Stfa2	7.9129	6.82661e-08	5.81205e-07
ENSMUSG00000021024	Psma6	0.781777	6.9197e-08	5.88439e-07
ENSMUSG00000042498	D330045A20Rik	-1.28135	6.9167e-08	5.88439e-07
ENSMUSG00000008226	Scrn3	-0.95695	7.05087e-08	5.9889e-07
ENSMUSG00000042613	Pbxip1	-0.590928	7.04704e-08	5.9889e-07
ENSMUSG00000027184	Caprin1	0.641578	7.10208e-08	6.02886e-07
ENSMUSG00000027995	Tlr2	1.78747	7.13385e-08	6.05228e-07
ENSMUSG00000015568	Lpl	1.65514	7.27797e-08	6.17093e-07
ENSMUSG00000024056	Ndc80	1.49518	7.31037e-08	6.19478e-07
ENSMUSG00000041685	Fcho2	-0.436394	7.32093e-08	6.2001e-07
ENSMUSG00000015536	Mocs2	0.588712	7.33181e-08	6.20568e-07
ENSMUSG00000022016	Akap11	-0.577788	7.39118e-08	6.25228e-07
ENSMUSG00000048497	Mmgt2	0.537482	7.40137e-08	6.25725e-07
ENSMUSG00000032609	Klhdc8b	-1.47907	7.43049e-08	6.2782e-07
ENSMUSG00000043445	Pgp	0.777024	7.4938e-08	6.328e-07
ENSMUSG00000038094	Atp13a4	-4.89784	7.49972e-08	6.32931e-07
ENSMUSG00000026571	Dcaf6	-0.725141	7.54805e-08	6.36638e-07
ENSMUSG00000024590	Lmnb1	1.37947	7.56072e-08	6.37336e-07
ENSMUSG00000029148	Nrbp1	0.549034	7.57496e-08	6.37423e-07
ENSMUSG00000031527	Eri1	0.771296	7.57096e-08	6.37423e-07
ENSMUSG00000043415	Otud1	-1.57376	7.56658e-08	6.37423e-07
ENSMUSG00000020159	Gabrp	-3.08251	7.58571e-08	6.37958e-07
ENSMUSG00000113581	Dio3os	-4.60575	7.62777e-08	6.41122e-07
ENSMUSG00000029449	Rhof	1.48511	7.63371e-08	6.4125e-07
ENSMUSG00000026547	Tagln2	0.618441	7.65758e-08	6.42882e-07
ENSMUSG00000044279	Crb3	0.730317	7.71911e-08	6.47672e-07
ENSMUSG00000037035	Inhbb	3.12934	7.77201e-08	6.51732e-07
ENSMUSG00000020362	Cnot6	0.552116	7.8005e-08	6.53743e-07
ENSMUSG00000006586	Runx1t1	-1.62	7.82694e-08	6.55201e-07
ENSMUSG00000022550	Adck5	-1.17635	7.82269e-08	6.55201e-07
ENSMUSG00000037253	Mex3c	0.850933	7.85285e-08	6.5699e-07
ENSMUSG00000061360	Phf5a	0.650112	7.90223e-08	6.6074e-07
ENSMUSG00000035258	Abi3bp	-1.17599	7.9858e-08	6.67342e-07
ENSMUSG00000032041	Tirap	0.94347	8.00698e-08	6.68726e-07
ENSMUSG00000022351	Sqle	1.43113	8.03888e-08	6.71003e-07
ENSMUSG00000024870	Rab1b	0.494086	8.05034e-08	6.71512e-07
ENSMUSG00000033717	Adra2a	-2.15887	8.05715e-08	6.71512e-07
ENSMUSG00000044221	Grsf1	-0.363987	8.05888e-08	6.71512e-07
ENSMUSG00000036815	Dpp10	-2.97763	8.06856e-08	6.71932e-07
ENSMUSG00000032652	Crebl2	-0.851317	8.10028e-08	6.74185e-07
ENSMUSG00000053647	Gper1	-2.0871	8.23954e-08	6.85382e-07
ENSMUSG00000029672	Fam3c	0.679848	8.30134e-08	6.90126e-07
ENSMUSG00000028932	Psmc2	0.840625	8.33483e-08	6.92513e-07
ENSMUSG00000022678	Nde1	0.703434	8.40831e-08	6.98217e-07
ENSMUSG00000005621	Zfp592	-0.638913	8.46997e-08	7.02935e-07
ENSMUSG00000049336	Tenm2	-2.88965	8.54166e-08	7.08478e-07
ENSMUSG00000019647	Sema6a	-1.14445	8.6629e-08	7.18123e-07
ENSMUSG00000053063	Clec12a	2.32916	8.70443e-08	7.21153e-07
ENSMUSG00000057375	Yipf1	-0.619968	8.74847e-08	7.24387e-07
ENSMUSG00000001380	Hars	0.839157	8.79948e-08	7.27779e-07
ENSMUSG00000022505	Emp2	-0.676341	8.79937e-08	7.27779e-07
ENSMUSG00000020580	Rock2	0.576222	8.82491e-08	7.29466e-07
ENSMUSG00000071379	Hpcal1	-0.737044	8.96568e-08	7.40679e-07
ENSMUSG00000030551	Nr2f2	-0.674562	9.09215e-08	7.50698e-07
ENSMUSG00000079363	Gbp4	4.32467	9.10886e-08	7.51649e-07
ENSMUSG00000070372	Capza1	0.57168	9.17118e-08	7.56361e-07
ENSMUSG00000098098	Bvht	-1.32355	9.19021e-08	7.57499e-07
ENSMUSG00000031568	Rwdd4a	0.740101	9.23884e-08	7.61075e-07
ENSMUSG00000027715	Ccna2	1.77114	9.25831e-08	7.62245e-07
ENSMUSG00000027454	Gins1	1.61712	9.2755e-08	7.63226e-07
ENSMUSG00000079426	Arpc4	0.691137	9.4392e-08	7.76255e-07
ENSMUSG00000021411	Pxdc1	1.59708	9.53437e-08	7.83637e-07
ENSMUSG00000003420	Fcgrt	-0.956782	9.56114e-08	7.85391e-07
ENSMUSG00000020720	Psmd12	0.943904	9.58154e-08	7.86621e-07
ENSMUSG00000053279	Aldh1a1	-1.16883	9.65099e-08	7.91873e-07
ENSMUSG00000020914	Top2a	1.57924	9.67746e-08	7.93596e-07
ENSMUSG00000047557	Lxn	0.860389	9.74381e-08	7.98585e-07
ENSMUSG00000048779	P2ry6	0.474276	9.88704e-08	8.09865e-07
ENSMUSG00000024583	Txnl1	0.783585	9.91995e-08	8.12101e-07
ENSMUSG00000003863	Ppfia3	-1.98994	9.93112e-08	8.12556e-07
ENSMUSG00000041040	Fam117b	-0.7101	9.97917e-08	8.15567e-07
ENSMUSG00000046157	Tmem229b	1.3523	9.97697e-08	8.15567e-07
ENSMUSG00000050079	Rspry1	0.657918	9.99575e-08	8.1646e-07
ENSMUSG00000036817	Sun1	-0.441976	1.00668e-07	8.21802e-07
ENSMUSG00000085696	Hoxaas3	-1.73653	1.00778e-07	8.22236e-07
ENSMUSG00000022361	Zhx1	-0.489974	1.01381e-07	8.26688e-07
ENSMUSG00000097121	D130020L05Rik	-1.85186	1.02059e-07	8.31747e-07
ENSMUSG00000022181	C6	5.54747	1.02882e-07	8.37987e-07
ENSMUSG00000066842	Hmcn1	-1.49438	1.03083e-07	8.3915e-07
ENSMUSG00000018920	Cxcl16	1.48767	1.0656e-07	8.66965e-07
ENSMUSG00000028358	Zfp618	-1.46799	1.0918e-07	8.87789e-07
ENSMUSG00000033623	Pcgf3	0.745418	1.09368e-07	8.88313e-07
ENSMUSG00000034345	Gtf2h5	0.553853	1.09328e-07	8.88313e-07
ENSMUSG00000032006	Pdgfd	-1.36869	1.11546e-07	9.05497e-07
ENSMUSG00000018848	Rars	1.04352	1.11679e-07	9.06067e-07
ENSMUSG00000022488	Nckap1l	1.48797	1.11797e-07	9.06522e-07
ENSMUSG00000032254	Kif23	1.3013	1.11912e-07	9.06944e-07
ENSMUSG00000027456	Sdcbp2	0.927275	1.12618e-07	9.12157e-07
ENSMUSG00000000538	Tom1l2	-0.871464	1.14809e-07	9.29382e-07
ENSMUSG00000033161	Atp1a1	-0.635291	1.16933e-07	9.46046e-07
ENSMUSG00000039481	Nrtn	-1.17137	1.17918e-07	9.53486e-07
ENSMUSG00000002847	Pla1a	1.96172	1.18341e-07	9.55929e-07
ENSMUSG00000054951	9130008F23Rik	1.06081	1.18353e-07	9.55929e-07
ENSMUSG00000046031	Calhm6	4.22307	1.18516e-07	9.56716e-07
ENSMUSG00000032116	Stt3a	0.659362	1.19122e-07	9.6071e-07
ENSMUSG00000061244	Exoc5	0.731387	1.19143e-07	9.6071e-07
ENSMUSG00000056888	Glipr1	1.18642	1.2062e-07	9.72071e-07
ENSMUSG00000047641	Krt87	1.858	1.20803e-07	9.73005e-07
ENSMUSG00000057506	Bloc1s2	0.77381	1.21124e-07	9.75048e-07
ENSMUSG00000073530	Pappa2	-1.48354	1.21343e-07	9.76274e-07
ENSMUSG00000020205	Phlda1	1.63677	1.22824e-07	9.87643e-07
ENSMUSG00000014668	Chfr	0.476416	1.23388e-07	9.91619e-07
ENSMUSG00000067825	Pex26	0.758004	1.23503e-07	9.91999e-07
ENSMUSG00000048251	Bcl11b	-1.38392	1.24387e-07	9.98541e-07
ENSMUSG00000038147	Cd84	1.56399	1.24469e-07	9.9865e-07
ENSMUSG00000037601	Nme1	1.4544	1.24584e-07	9.99021e-07
ENSMUSG00000020357	Flt4	-1.45105	1.24836e-07	1.00048e-06
ENSMUSG00000045503	Sys1	0.678472	1.25112e-07	1.00214e-06
ENSMUSG00000020432	Tcn2	-1.05714	1.26016e-07	1.00882e-06
ENSMUSG00000033488	Cryzl2	-1.23502	1.26893e-07	1.01529e-06
ENSMUSG00000027737	Slc7a11	2.71055	1.28252e-07	1.02559e-06
ENSMUSG00000078453	Abracl	0.685291	1.2846e-07	1.02669e-06
ENSMUSG00000017774	Myo1c	0.80548	1.28859e-07	1.02931e-06
ENSMUSG00000054169	Ceacam10	1.07136	1.29614e-07	1.03477e-06
ENSMUSG00000049988	Lrrc25	2.20807	1.30353e-07	1.0401e-06
ENSMUSG00000028737	Aldh4a1	-0.95878	1.30966e-07	1.04441e-06
ENSMUSG00000028327	Stra6l	-1.3469	1.31256e-07	1.04615e-06
ENSMUSG00000002014	Ssr4	0.51427	1.31958e-07	1.05116e-06
ENSMUSG00000000159	Igsf5	1.14646	1.32215e-07	1.05263e-06
ENSMUSG00000041654	Slc39a11	0.802596	1.32576e-07	1.05492e-06
ENSMUSG00000019866	Crybg1	0.809937	1.32728e-07	1.05555e-06
ENSMUSG00000054752	Fsd1l	-1.08692	1.33535e-07	1.06139e-06
ENSMUSG00000034343	Ube2f	0.710754	1.35792e-07	1.07874e-06
ENSMUSG00000015027	Galns	0.786827	1.36124e-07	1.08078e-06
ENSMUSG00000025375	Aatk	-1.48192	1.36723e-07	1.08435e-06
ENSMUSG00000058835	Abi1	0.437142	1.36698e-07	1.08435e-06
ENSMUSG00000001847	Rac1	0.677939	1.37349e-07	1.08872e-06
ENSMUSG00000073639	Rab18	0.394958	1.37498e-07	1.0893e-06
ENSMUSG00000052062	Pard3b	-0.861378	1.37675e-07	1.09011e-06
ENSMUSG00000027510	Rbm38	-1.14746	1.38431e-07	1.0955e-06
ENSMUSG00000026201	Stk16	0.495416	1.38702e-07	1.09704e-06
ENSMUSG00000031486	Adgra2	-1.28744	1.39115e-07	1.09971e-06
ENSMUSG00000019891	Dcbld1	0.763994	1.40237e-07	1.10797e-06
ENSMUSG00000022503	Nubp1	0.834732	1.41516e-07	1.11685e-06
ENSMUSG00000036873	2410004B18Rik	0.764622	1.41465e-07	1.11685e-06
ENSMUSG00000015013	Trappc2l	0.531995	1.41597e-07	1.11689e-06
ENSMUSG00000021484	Lman2	0.603476	1.42153e-07	1.12066e-06
ENSMUSG00000078716	Tmem8b	-1.78661	1.42575e-07	1.12338e-06
ENSMUSG00000068893	Sprr2a2	1.80288	1.42788e-07	1.12387e-06
ENSMUSG00000069910	Spdl1	1.64248	1.42792e-07	1.12387e-06
ENSMUSG00000042541	Sem1	0.626437	1.4315e-07	1.12607e-06
ENSMUSG00000056290	Ms4a4b	2.88514	1.43654e-07	1.12942e-06
ENSMUSG00000026305	Lrrfip1	0.709201	1.43899e-07	1.13074e-06
ENSMUSG00000045038	Prkce	-1.01254	1.44205e-07	1.13252e-06
ENSMUSG00000023036	Pcdhgc4	-1.55742	1.46187e-07	1.14747e-06
ENSMUSG00000022090	Pdlim2	1.27845	1.46461e-07	1.149e-06
ENSMUSG00000023015	Racgap1	1.39402	1.47249e-07	1.15455e-06
ENSMUSG00000078853	Igtp	4.21205	1.48158e-07	1.16105e-06
ENSMUSG00000049299	Trappc1	0.53134	1.49011e-07	1.16711e-06
ENSMUSG00000087497	2810001G20Rik	1.29704	1.49209e-07	1.16803e-06
ENSMUSG00000031478	Nek3	-1.13575	1.49935e-07	1.17307e-06
ENSMUSG00000022241	Tars	0.895328	1.50048e-07	1.17332e-06
ENSMUSG00000028312	Smc2	1.41641	1.50768e-07	1.17832e-06
ENSMUSG00000032870	Smap2	0.681973	1.51327e-07	1.18205e-06
ENSMUSG00000035914	Cd276	0.943732	1.51683e-07	1.18419e-06
ENSMUSG00000022372	Sla	1.69701	1.5187e-07	1.18501e-06
ENSMUSG00000070427	Il18bp	3.72317	1.53687e-07	1.19855e-06
ENSMUSG00000026068	Il18rap	3.02672	1.54156e-07	1.20155e-06
ENSMUSG00000022546	Gpt	-1.82161	1.55207e-07	1.20909e-06
ENSMUSG00000034006	Pqlc1	0.802308	1.56578e-07	1.21912e-06
ENSMUSG00000020262	Adarb1	-1.61298	1.57658e-07	1.22621e-06
ENSMUSG00000068758	Il3ra	1.46042	1.57599e-07	1.22621e-06
ENSMUSG00000020829	Slc46a1	-1.64255	1.58995e-07	1.23595e-06
ENSMUSG00000066415	Msl2	-0.501717	1.59457e-07	1.23887e-06
ENSMUSG00000045316	Fahd1	-1.40961	1.59726e-07	1.24029e-06
ENSMUSG00000036309	Skp1a	0.471162	1.61128e-07	1.25051e-06
ENSMUSG00000040740	Slc25a34	-2.52625	1.61948e-07	1.2562e-06
ENSMUSG00000037652	Phc3	-0.555418	1.63144e-07	1.2648e-06
ENSMUSG00000062296	Trank1	3.83262	1.63338e-07	1.26563e-06
ENSMUSG00000037801	Iqch	-4.42751	1.63805e-07	1.26857e-06
ENSMUSG00000022528	Hes1	-0.938788	1.64405e-07	1.27036e-06
ENSMUSG00000022707	Gbe1	-0.762643	1.64344e-07	1.27036e-06
ENSMUSG00000075700	Selenot	0.564309	1.64333e-07	1.27036e-06
ENSMUSG00000081665	Pira1	3.78515	1.64191e-07	1.27036e-06
ENSMUSG00000086550	Pla2g10os	-1.52933	1.64475e-07	1.27036e-06
ENSMUSG00000023033	Scn8a	2.36982	1.65091e-07	1.2743e-06
ENSMUSG00000052688	Rab7b	-0.985608	1.65162e-07	1.2743e-06
ENSMUSG00000029359	Tesc	-2.48492	1.6628e-07	1.28225e-06
ENSMUSG00000070056	Mfhas1	-0.95701	1.67649e-07	1.29212e-06
ENSMUSG00000039706	Ldb2	-1.22183	1.68702e-07	1.29954e-06
ENSMUSG00000034872	Gipc3	-1.82661	1.70583e-07	1.31333e-06
ENSMUSG00000035711	Dok3	1.9388	1.70805e-07	1.31435e-06
ENSMUSG00000025371	Chmp6	0.67182	1.71359e-07	1.31748e-06
ENSMUSG00000028639	Ybx1	0.629306	1.71395e-07	1.31748e-06
ENSMUSG00000032536	Trak1	-0.865377	1.71607e-07	1.31841e-06
ENSMUSG00000040121	Rep15	-1.68175	1.72384e-07	1.32368e-06
ENSMUSG00000048772	Tmem53	-1.1213	1.74426e-07	1.33865e-06
ENSMUSG00000037754	Ppp1r16b	1.83866	1.74858e-07	1.34126e-06
ENSMUSG00000001403	Ube2c	1.62715	1.75356e-07	1.34436e-06
ENSMUSG00000020392	Cdkn2aipnl	0.894495	1.75464e-07	1.34448e-06
ENSMUSG00000017801	Mlx	0.833376	1.76232e-07	1.34894e-06
ENSMUSG00000069601	Ank3	-1.30241	1.76218e-07	1.34894e-06
ENSMUSG00000024052	Lpin2	1.28538	1.7663e-07	1.35127e-06
ENSMUSG00000029177	Cenpa	1.49054	1.76954e-07	1.35304e-06
ENSMUSG00000037548	H2-DMb2	2.22149	1.77555e-07	1.35692e-06
ENSMUSG00000026879	Gsn	-0.978413	1.77986e-07	1.35877e-06
ENSMUSG00000079470	Utp14b	-1.2063	1.77895e-07	1.35877e-06
ENSMUSG00000072889	Nfxl1	0.796735	1.78732e-07	1.36375e-06
ENSMUSG00000037321	Tap1	3.16199	1.79328e-07	1.36758e-06
ENSMUSG00000029910	Mad2l1	1.45423	1.79666e-07	1.36943e-06
ENSMUSG00000042903	Foxo4	-0.70035	1.79766e-07	1.36947e-06
ENSMUSG00000041560	Nop53	-0.573947	1.82313e-07	1.38815e-06
ENSMUSG00000035637	Grhpr	0.824136	1.83087e-07	1.39331e-06
ENSMUSG00000024644	Cndp2	0.836405	1.83535e-07	1.39598e-06
ENSMUSG00000039850	Endov	-0.744608	1.86704e-07	1.41934e-06
ENSMUSG00000030201	Lrp6	-0.770736	1.8772e-07	1.42631e-06
ENSMUSG00000032295	Man2c1	-0.535463	1.8797e-07	1.42747e-06
ENSMUSG00000028583	Pdpn	1.23764	1.88427e-07	1.43019e-06
ENSMUSG00000037363	Letm2	-1.85238	1.88597e-07	1.43073e-06
ENSMUSG00000021265	Slc25a29	-1.34829	1.89146e-07	1.43415e-06
ENSMUSG00000022332	Khdrbs3	-0.639517	1.90341e-07	1.44245e-06
ENSMUSG00000021108	Prkch	0.808393	1.9058e-07	1.44337e-06
ENSMUSG00000028447	Dctn3	0.438158	1.90662e-07	1.44337e-06
ENSMUSG00000034354	Mtmr3	-0.480666	1.91372e-07	1.44799e-06
ENSMUSG00000005949	Ctns	-1.18356	1.92012e-07	1.45207e-06
ENSMUSG00000023977	Ubr2	-0.40708	1.92455e-07	1.45391e-06
ENSMUSG00000033207	Mamdc2	-1.90413	1.92358e-07	1.45391e-06
ENSMUSG00000037526	Atg14	-0.989666	1.92928e-07	1.45672e-06
ENSMUSG00000030650	Tmc5	1.2488	1.93703e-07	1.46181e-06
ENSMUSG00000087403	Kantr	-1.17887	1.94399e-07	1.4663e-06
ENSMUSG00000030677	Kif22	1.31524	1.96191e-07	1.47904e-06
ENSMUSG00000040370	Etfrf1	-0.670087	1.96403e-07	1.47987e-06
ENSMUSG00000062044	Lmtk3	-2.14872	1.97782e-07	1.48949e-06
ENSMUSG00000030512	Snrpa1	1.22527	1.99059e-07	1.49832e-06
ENSMUSG00000021540	Smad5	-0.549564	1.99864e-07	1.5036e-06
ENSMUSG00000019326	Aoc3	-1.58876	2.00367e-07	1.5066e-06
ENSMUSG00000006403	Adamts4	2.10968	2.01037e-07	1.51086e-06
ENSMUSG00000022365	Derl1	0.39518	2.03547e-07	1.52813e-06
ENSMUSG00000059796	Eif4a1	0.864122	2.03479e-07	1.52813e-06
ENSMUSG00000005373	Mlxipl	-1.71355	2.03841e-07	1.52955e-06
ENSMUSG00000051351	Zfp46	-0.874508	2.04001e-07	1.52996e-06
ENSMUSG00000010760	Phlda2	2.2286	2.05217e-07	1.53828e-06
ENSMUSG00000006464	Bbs1	-1.24527	2.05981e-07	1.5432e-06
ENSMUSG00000015533	Itga2	1.33409	2.0748e-07	1.55359e-06
ENSMUSG00000026107	Nabp1	1.30981	2.07582e-07	1.55359e-06
ENSMUSG00000020747	Tmem94	-0.702611	2.08525e-07	1.55984e-06
ENSMUSG00000023122	Sult1c2	-2.36866	2.09321e-07	1.56499e-06
ENSMUSG00000029554	Mad1l1	0.935198	2.09803e-07	1.56779e-06
ENSMUSG00000028212	Ccne2	1.10366	2.10857e-07	1.57485e-06
ENSMUSG00000117310	Ptp4a1	3.02387	2.11562e-07	1.5793e-06
ENSMUSG00000024672	Ms4a7	1.09982	2.12526e-07	1.58568e-06
ENSMUSG00000024639	Gnaq	0.609585	2.13088e-07	1.58905e-06
ENSMUSG00000028678	Kif2c	1.33149	2.15749e-07	1.60807e-06
ENSMUSG00000023919	Cenpq	1.37478	2.16329e-07	1.61156e-06
ENSMUSG00000078817	Nlrp12	6.97632	2.1697e-07	1.6155e-06
ENSMUSG00000027379	Bub1	1.70469	2.17308e-07	1.61719e-06
ENSMUSG00000010376	Nedd8	0.555773	2.17723e-07	1.61921e-06
ENSMUSG00000070720	Tmem200b	-1.3431	2.17803e-07	1.61921e-06
ENSMUSG00000059772	Slx1b	-1.02386	2.20028e-07	1.63491e-06
ENSMUSG00000025758	Plk4	1.28786	2.21958e-07	1.64841e-06
ENSMUSG00000015247	Nipsnap3b	0.636913	2.23384e-07	1.65722e-06
ENSMUSG00000027288	Zfp106	0.4822	2.23364e-07	1.65722e-06
ENSMUSG00000048546	Tob2	-1.03952	2.23488e-07	1.65722e-06
ENSMUSG00000042408	Zmym6	-1.08647	2.25237e-07	1.66934e-06
ENSMUSG00000071715	Ncf4	1.83542	2.25789e-07	1.67257e-06
ENSMUSG00000058291	Zfp68	-0.673568	2.27868e-07	1.68711e-06
ENSMUSG00000051111	Sv2c	-2.16246	2.28456e-07	1.6906e-06
ENSMUSG00000030259	Rassf8	-1.17126	2.2892e-07	1.69317e-06
ENSMUSG00000051246	Msantd1	-4.13127	2.30215e-07	1.70188e-06
ENSMUSG00000045613	Chrm2	-1.46881	2.30395e-07	1.70234e-06
ENSMUSG00000066705	Fxyd6	-1.31401	2.30516e-07	1.70236e-06
ENSMUSG00000074766	Ism1	-2.21702	2.31269e-07	1.70705e-06
ENSMUSG00000081769	Gm12216	2.47724	2.31635e-07	1.70888e-06
ENSMUSG00000002102	Psmc3	0.821914	2.31877e-07	1.7098e-06
ENSMUSG00000030774	Pak1	0.659152	2.33232e-07	1.71891e-06
ENSMUSG00000036585	Fgf1	-1.28635	2.33739e-07	1.72177e-06
ENSMUSG00000032120	C2cd2l	1.23669	2.3448e-07	1.72548e-06
ENSMUSG00000060166	Zdhhc8	-1.15261	2.34361e-07	1.72548e-06
ENSMUSG00000028718	Stil	1.51263	2.35615e-07	1.73295e-06
ENSMUSG00000091586	Cyp4f17	-1.35063	2.36552e-07	1.73896e-06
ENSMUSG00000019312	Grb7	-1.54473	2.37299e-07	1.74356e-06
ENSMUSG00000020708	Psmc5	0.694614	2.40122e-07	1.76341e-06
ENSMUSG00000029066	Mrpl20	0.936108	2.40308e-07	1.76389e-06
ENSMUSG00000039852	Rere	-0.594388	2.4054e-07	1.76469e-06
ENSMUSG00000022226	Mcpt2	3.71617	2.43053e-07	1.78222e-06
ENSMUSG00000040204	Pclaf	1.53111	2.45043e-07	1.79591e-06
ENSMUSG00000028691	Prdx1	0.782897	2.46244e-07	1.8038e-06
ENSMUSG00000044254	Pcsk9	2.01892	2.4787e-07	1.81479e-06
ENSMUSG00000031007	Atp6ap2	0.410055	2.48212e-07	1.81638e-06
ENSMUSG00000044627	Swi5	0.522173	2.51279e-07	1.83789e-06
ENSMUSG00000046897	Zfp740	-0.595063	2.51681e-07	1.8399e-06
ENSMUSG00000078157	4931440F15Rik	-3.27209	2.52815e-07	1.84726e-06
ENSMUSG00000078578	Ube2d3	0.47278	2.55368e-07	1.86497e-06
ENSMUSG00000025503	Taldo1	0.485746	2.57811e-07	1.88186e-06
ENSMUSG00000021737	Psmd6	0.826182	2.58765e-07	1.88692e-06
ENSMUSG00000050556	Kcnb1	-1.33393	2.58686e-07	1.88692e-06
ENSMUSG00000029048	Rer1	0.491431	2.58953e-07	1.88735e-06
ENSMUSG00000039686	Zer1	-0.911283	2.59744e-07	1.89216e-06
ENSMUSG00000021967	Mrpl57	0.753767	2.6078e-07	1.89875e-06
ENSMUSG00000037266	Rsrp1	-0.839746	2.6208e-07	1.90699e-06
ENSMUSG00000062901	Klhl24	-1.45339	2.62174e-07	1.90699e-06
ENSMUSG00000004530	Coro1c	0.574899	2.63222e-07	1.91364e-06
ENSMUSG00000023132	Gzma	4.2373	2.65399e-07	1.92851e-06
ENSMUSG00000091405	Hist2h4	-2.33811	2.65993e-07	1.93185e-06
ENSMUSG00000021219	Rgs6	-2.36814	2.66383e-07	1.93371e-06
ENSMUSG00000073705	Cenps	1.46381	2.68836e-07	1.95054e-06
ENSMUSG00000029167	Ppargc1a	-1.99601	2.69744e-07	1.95615e-06
ENSMUSG00000024981	Acsl5	0.878232	2.7136e-07	1.96689e-06
ENSMUSG00000021371	Mcur1	-0.613027	2.71687e-07	1.96827e-06
[truncated: 12,483 more rows]

## Sheet: Fig1c
ID	Description	NES	p.adjust
HALLMARK_INTERFERON_GAMMA_RESPONSE	Genes up-regulated in response to IFNG [GeneID=3458].	3.00882	1.89896e-29
HALLMARK_TNFA_SIGNALING_VIA_NFKB	Genes regulated by NF-kB in response to TNF [GeneID=7124].	2.79765	4.73817e-22
HALLMARK_INTERFERON_ALPHA_RESPONSE	Genes up-regulated in response to alpha interferon proteins.	2.81496	3.15263e-18
HALLMARK_INFLAMMATORY_RESPONSE	Genes defining inflammatory response.	2.20458	1.40624e-08
HALLMARK_IL6_JAK_STAT3_SIGNALING	Genes up-regulated by IL6 [GeneID=3569] via STAT3 [GeneID=6774], e.g., during acute phase response.	2.35181	3.64144e-08
HALLMARK_ALLOGRAFT_REJECTION	Genes up-regulated during transplant rejection.	2.19549	8.07328e-08
HALLMARK_BILE_ACID_METABOLISM	Genes involve in metabolism of bile acids and salts.	-2.05062	9.64235e-06
HALLMARK_KRAS_SIGNALING_UP	Genes up-regulated by KRAS activation.	1.8941	1.45369e-05
HALLMARK_FATTY_ACID_METABOLISM	Genes encoding proteins involved in metabolism of fatty acids.	-1.86105	1.45369e-05
HALLMARK_APOPTOSIS	Genes mediating programmed cell death (apoptosis) by activation of caspases.	1.92007	2.12551e-05
HALLMARK_IL2_STAT5_SIGNALING	Genes up-regulated by STAT5 in response to IL2 stimulation.	1.80315	6.75757e-05
HALLMARK_COMPLEMENT	Genes encoding components of the complement system, which is part of the innate immune system.	1.72343	0.000316751
HALLMARK_COAGULATION	Genes encoding components of blood coagulation system; also up-regulated in platelets.	1.80712	0.000825579
HALLMARK_KRAS_SIGNALING_DN	Genes down-regulated by KRAS activation.	-1.72816	0.00111293
HALLMARK_UNFOLDED_PROTEIN_RESPONSE	Genes up-regulated during unfolded protein response, a cellular stress response related to the endoplasmic reticulum.	1.71813	0.00122404
HALLMARK_CHOLESTEROL_HOMEOSTASIS	Genes involved in cholesterol homeostasis.	-1.79396	0.00190472
HALLMARK_ADIPOGENESIS	Genes up-regulated during adipocyte differentiation (adipogenesis).	-1.54835	0.00335962
HALLMARK_XENOBIOTIC_METABOLISM	Genes encoding proteins involved in processing of drugs and other xenobiotics.	-1.4337	0.0167297
HALLMARK_P53_PATHWAY	Genes involved in p53 pathways and networks.	1.42055	0.0176855
HALLMARK_EPITHELIAL_MESENCHYMAL_TRANSITION	Genes defining epithelial-mesenchymal transition, as in wound healing, fibrosis and metastasis.	1.47371	0.0203014
HALLMARK_MYOGENESIS	Genes involved in development of skeletal muscle (myogenesis).	-1.42508	0.0203014
HALLMARK_PROTEIN_SECRETION	Genes involved in protein secretion pathway.	1.50025	0.020404
HALLMARK_UV_RESPONSE_UP	Genes up-regulated in response to ultraviolet (UV) radiation.	1.41864	0.0213234
HALLMARK_REACTIVE_OXYGEN_SPECIES_PATHWAY	Genes up-regulated by reactive oxigen species (ROS).	1.51674	0.032922
HALLMARK_APICAL_JUNCTION	Genes encoding components of apical junction complex.	1.4221	0.0356911
HALLMARK_MYC_TARGETS_V1	A subgroup of genes regulated by MYC - version 1 (v1).	1.30218	0.0704358
HALLMARK_ESTROGEN_RESPONSE_LATE	Genes defining late response to estrogen.	1.26916	0.0783975
HALLMARK_PEROXISOME	Genes encoding components of peroxisome.	-1.30471	0.0992063
HALLMARK_OXIDATIVE_PHOSPHORYLATION	Genes encoding proteins involved in oxidative phosphorylation.	-1.23356	0.131549
HALLMARK_HYPOXIA	Genes up-regulated in response to low oxygen levels (hypoxia).	1.20836	0.154639
HALLMARK_ANGIOGENESIS	Genes up-regulated during formation of blood vessels (angiogenesis).	1.39188	0.160577
HALLMARK_MITOTIC_SPINDLE	Genes important for mitotic spindle assembly.	1.18287	0.176282
HALLMARK_ESTROGEN_RESPONSE_EARLY	Genes defining early response to estrogen.	1.16251	0.219815
HALLMARK_HEME_METABOLISM	Genes involved in metabolism of heme (a cofactor consisting of iron and porphyrin) and erythroblast differentiation.	-1.14154	0.235003
HALLMARK_TGF_BETA_SIGNALING	Genes up-regulated in response to TGFB1 [GeneID=7040].	1.19097	0.297197
HALLMARK_PANCREAS_BETA_CELLS	Genes specifically up-regulated in pancreatic beta cells.	-1.12016	0.437694
HALLMARK_WNT_BETA_CATENIN_SIGNALING	Genes up-regulated by activation of WNT signaling through accumulation of beta catenin CTNNB1 [GeneID=1499].	-1.06924	0.437694
HALLMARK_APICAL_SURFACE	Genes encoding proteins over-represented on the apical surface of epithelial cells, e.g., important for cell polarity (apical area).	1.08298	0.441642
HALLMARK_ANDROGEN_RESPONSE	Genes defining response to androgens.	1.05093	0.449629
HALLMARK_HEDGEHOG_SIGNALING	Genes up-regulated by activation of hedgehog signaling.	-1.08697	0.453297
HALLMARK_UV_RESPONSE_DN	Genes down-regulated in response to ultraviolet (UV) radiation.	-1.02979	0.486552
HALLMARK_MTORC1_SIGNALING	Genes up-regulated through activation of mTORC1 complex.	-1.01087	0.511866
HALLMARK_GLYCOLYSIS	Genes encoding proteins involved in glycolysis and gluconeogenesis.	-0.99375	0.567215
HALLMARK_MYC_TARGETS_V2	A subgroup of genes regulated by MYC - version 2 (v2).	0.96161	0.606061
HALLMARK_SPERMATOGENESIS	Genes up-regulated during production of male gametes (sperm), as in spermatogenesis.	0.922564	0.704671
HALLMARK_NOTCH_SIGNALING	Genes up-regulated by activation of Notch signaling.	-0.859529	0.737069
HALLMARK_PI3K_AKT_MTOR_SIGNALING	Genes up-regulated by activation of the PI3K/AKT/mTOR pathway.	-0.894817	0.737069
HALLMARK_DNA_REPAIR	Genes involved in DNA repair.	0.764851	0.988437
HALLMARK_G2M_CHECKPOINT	Genes involved in the G2/M checkpoint, as in progression through the cell division cycle.	0.80123	0.988437
HALLMARK_E2F_TARGETS	Genes encoding cell cycle related targets of E2F transcription factors.	0.63811	1

## Sheet: Fig1d and 1e
Control	iUC	aUC
-0.480987	-0.6404	0.416338
-0.522409	-0.395383	0.332719
-0.460532	0.130477	0.0919554
-0.487444	-0.427943	0.576483
-0.531035	-0.587128	-0.0848334
-0.502483	-0.596993	0.091916
-0.567183	-0.494952	0.742534
-0.473915	-0.388658	0.49449
-0.53998	-0.169846	0.64077
-0.643281	-0.629622	0.359889
-0.587809	-0.458965	0.317651
	-0.495101	0.169844
	-0.43126	0.57756
	-0.494653	0.468559
	-0.280167	0.617092
	-0.422553	0.485055
	-0.522544	0.521225
	-0.390236	0.552962
	-0.506214	0.551014
	-0.510325	0.684571
	-0.606493	0.52918
	-0.545717	0.412639
	-0.370783	-0.0545867
		0.367974
		0.199554
		0.483974
		0.253703
		0.378753
		-0.108154
		0.0570342
		0.299256
		0.405117
		0.391532
		0.610231
		0.100835
		0.538621
		0.227783
		0.307335
		0.122649
		0.494649
		0.323715
		-0.223917
		-0.0573252
		0.355754
		0.772971
		0.437959
		0.302238
		0.57891
		0.300655
		0.211937
		-0.104471
		0.46866
		0.304658
		-0.0451313
		0.49167
		0.254956
		0.0376951
		0.204644
		-0.152836
		0.350831
		0.233997
		-0.0403833
		-0.0509686
		0.450417
		0.197703
		0.0285218
		0.480989
		-0.290633
		0.0388693
		-0.2396
		0.408734
		0.467951
		0.160812
		0.188737

## Sheet: Fig1f
Control	UC
-0.534507	-0.148381
-0.553483	0.345889
-0.319568	0.556808
0.215988	-0.445301
-0.57271	0.260442
-0.434203	0.0564528
-0.551869	-0.455183
-0.586141	0.482249
-0.610969	0.614776
-0.581466	0.215152
-0.524072	0.381068
-0.60646	0.267743
-0.565184	-0.251007
-0.555173	0.502597
-0.518017	-0.57697
-0.579322	0.531867
-0.545929	0.0420682
-0.548141	0.3165
	0.254004
	-0.205391
	0.231665
	0.0610944
	-0.0617631
	0.348297
	0.553638
	0.355689
	0.254805
	0.20618
	0.0589143
	0.391146
	0.436673
	0.121983
	0.287111
	0.449843
	0.0455694
	0.429658
	-0.549548
	0.0743161
	0.329142
	0.538541
	-0.129287
	0.133341
	0.416584
	-0.486868
	-0.269612
	0.0393322
	0.00644897
	0.274112
	0.372755
	0.117793
	0.186853
	0.489637
	-0.500066
	-0.351372
	-0.20426
	0.404705
	0.188918
	-0.112037
	0.473254
	-0.32651
	-0.380773
	0.242328
	0.0935341
	0.503255
	-0.173862
	0.370096
	0.381353
	0.365014
	0.211154
	0.128676
	0.243914
	0.313057
	0.475844
	0.382208
	-0.0190661
	-0.0090638
	0.39952
	0.495851
	0.149899
	0.110779
	0.248689
	0.305547
	-0.121599
	0.488723
	0.133535
	-0.378661
	0.069675
	0.470947
	0.233334
	0.265106
	0.354799
	0.337949
	-0.226083
	0.44375
	0.327527
	0.082326
	0.524197
	-0.196472
	0.393772
	-0.0984719
	0.240697
	0.44226
	-0.0847785
	0.276452
	0.528125
	0.554087
	0.624999
	0.386252
	-0.347487
	0.487222
	0.384562
	-0.476118
	0.0575109
	0.184844
	0.622152
	-0.113736
	0.616111
	0.169113
	0.2734
	-0.0328247
	0.0960136
	0.218073
	0.476237
	-0.324636
	0.211498
	0.450257
	0.369422
	0.480437
	-0.126673
	-0.0126439
	-0.243573
	0.427955
	0.123725
	0.385651
	0.137116
	0.47177
	0.00266006
	0.484266
	0.180121
	-0.0302744
	0.456703
	0.13798
	-0.0604195
	-0.18587
	0.601993
	0.108005
	-0.0957781
	0.24304
	0.365244
	0.0936433
	0.48311
	0.620555
	0.443842
	0.358509
	0.487188
	-0.0231935
	-0.207086
	0.441798
	0.420281
	0.536439
	0.411382
	0.360842
	0.444817
	0.371351
	0.199807
	0.34854
	0.321691
	0.239752
	0.187418
	0.359186
	0.593165
	0.13075
	0.372082
	0.45554
	0.0144774
	0.479898
	0.494384
	-0.0998205
	0.337263
	0.131997
	-0.506141
	0.424034
	0.262527
	0.271482
	-0.614932
	0.196387
	0.327102
	0.00998836
	-0.33419
	0.211578
	0.32271
	0.450773
	-0.265357
	0.478444
	0.221018
	-0.22147
	-0.125647
	0.409578
	-0.188165
	0.28182
	-0.106023
	0.641721
	0.452335
	-0.0098094
	-0.276793
	0.472357
	0.354591
	0.265944
	0.171578
	-0.103561
	0.320394
	-0.0890888
	0.294162
	0.253077
	0.0204741
	0.136658
	0.259861
	0.0214706
	-0.0995157
	0.00180231
	0.570409
	-0.248756
	-0.114768
	-0.142046
	0.28041
	-0.203211
	0.159092
	0.341013
	0.292319
	-0.0541432
	0.533692
	0.353944
	0.512208
	0.346216
	-0.158586
	0.255544
	0.187206
	0.208484
	0.163877
	-0.206393
	-0.0741709
	0.368462
	0.310749
	0.24762
	0.00394305
	0.53521
	0.238496
	0.464717
	0.276704
	0.422202
	0.235944
	0.678153
	0.383186
	0.416988
	0.346304
	0.335469
	0.310108
	0.189607
	-0.696623
	0.288943
	0.416858
	0.478884
	0.369243
	0.36714
	0.0856589
	0.635206
	0.540247
	-0.439917
	0.453077
	0.0809582
	0.443514
	0.612471
	-0.090992
	0.514982
	0.231752
	0.369117
	0.565983
	0.582276
	-0.49301
	0.377469
	0.294682
	0.432593
	0.198683
	0.0303696
	0.3244
	0.55694
	0.401309
	0.394138
	0.423845
	0.0872141
	-0.0281268
	0.298158
	0.563
	0.088872
	0.492548
	0.111365
	-0.565294
	0.0994176
	-0.367217
	0.154529
	0.442418
	0.262808
	0.467836
	-0.376561
	-0.299409
	-0.0816091
	0.479203
	0.470568
	0.121788
	0.621187
	-0.562163
	0.541467
	0.206866
	0.420981
	0.22423
	-0.353105
	0.374917
	0.316643
	0.115128
	-0.0703
	-0.356213
	-0.33494
	-0.21578
	0.626462
	-0.0721117
	0.585076
	0.484471
	0.453385
	-0.331398
	0.490861
	0.46267
	0.278327
	0.651183
	0.253376
	0.0402291
	0.202092
	0.345778
	0.405148
	0.467361
	-0.0570099
	-0.100641
	0.442047
	0.356186
	0.539392
	0.274532
	0.118761
	-0.231368
	-0.582269
	-0.271764
	0.500062
	0.583877
	0.610622
	0.160851
	0.276392
	0.468613
	-0.316244
	-0.197829
	0.515422
	0.0895354
	-0.290293
	0.573366
	0.23751
	-0.221352
	0.337167
	0.329598
	-0.111983
	0.120343
	0.284734
	0.375991
	0.0670395
	0.557308
	0.250062
	0.308592
	-0.14135
	0.444252
	0.1163
	0.055605
	0.364594
	0.15623
	0.288004
	0.429364
	0.0374039
	0.207347
	-0.296401
	0.334479
	0.569033
	0.4274
	0.554927
	0.0687216
	0.615405
	0.1517
	0.458953
	0.442339
	0.465272
	0.106016
	0.289527
	0.44965
	0.183549
	0.420445
	0.501663
	0.296051
	0.34914
	0.484067
	0.339004
	0.318792
	0.35923
	0.00384458
	-0.210188
	0.108954
	0.137367
	0.399412
	-0.340297
	0.624348
	0.0688232
	0.4615
	0.00280906
	0.0588247
	0.216567
	0.401856
	-0.007419
	0.332864
	0.505309
	0.340124
	-0.543969
	-0.399826
	0.257813
	0.437758
	0.209855
	0.480217
	-0.33922
	0.565176
	-0.479656
	0.176715
	0.520044
	0.565102
	-0.407511
	0.473088
	-0.202654
	0.238242
	0.479643
	0.324187
	0.33568
	0.422367
	-0.163733
	0.604402
	0.176722
	0.15875
	0.405006
	0.342424
	0.577004
	0.0436484
	0.447475
	0.435658
	0.415331
	0.601955
	0.269807
	-0.514381
	0.284147
	0.394648
	0.653236
	0.354132
	-0.589691
	-0.125486
	0.371423
	0.165386
	0.400876
	0.404346
	0.505215
	0.473517
	0.255933
	0.147797
	0.374056
	0.303228
	0.49258
	-0.476036
	0.367852
	0.533413
	0.503592
	0.374085
	0.241101
	-0.0862168
	0.392984
	-0.0657776
	0.0871208
	0.398677
	0.00058323
	0.418674
	0.354707
	0.324011
	0.42262
	0.417722
	0.215381
	0.582324
	0.544762
	0.507885
	-0.102559
	-0.490592
	-0.392083
	0.438767
	0.14334
	0.537667
	0.352244
	0.295977
	0.282104
	-0.175632
	0.544134
	0.324241
	-0.186941
	0.385138
	-0.190868
	-0.124607
	0.586397
	0.0501306
	0.458497
	-0.441652
	0.524971
	0.114748
	-0.278941
	0.319146
	0.281716
	0.344589
	0.251851
	0.214821
	0.205739
	0.259297
	0.249478
	-0.0842613
	0.388879
	0.209896
	0.423529
	0.478183
	0.228457
	-0.487983
	0.0323929
	0.0274381
	0.479842
	0.317489
	0.702932
	0.332613
	0.184575
	0.478271
	0.439735
	0.313846
	0.00867177
	-0.495383
	-0.588903
	0.282389
	0.256285
	0.37352
	-0.539142

## Sheet: Fig1h
Placebo	Unstratified	>0.5	0-0.5	<0
7	13	8	10	25

## Sheet: Fig1i
Placebo	Unstratified	>0.5	0-0.5	<0
5	12	6	9	22

## Sheet: Fig2a
Ingenuity Canonical Pathways	-log(p-value)
Granulocyte Adhesion and Diapedesis	28.7
Agranulocyte Adhesion and Diapedesis	22.1
Role of IL-17A in Psoriasis	12.2
IL-17 Signaling	8.64
Acute Phase Response Signaling	7.64
TREM1 Signaling	7.55
Pathogenesis of Multiple Sclerosis	6.7
Oncostatin M Signaling	6.5
Hepatic Fibrosis / Hepatic Stellate Cell Activation	6.45

## Sheet: Fig2d
IL23A				IL12B				IL6				IL1B				TNFSF15
<0	0-0.05	>0.5		<0	0-0.05	>0.5		<0	0-0.05	>0.5		<0	0-0.05	>0.5		<0	0-0.05	>0.5
3.43005	3.4362	3.841		2.8194	2.7829	2.7316		3.6392	3.9457	4.9904		3.6397	4.1415	5.2146		3.6402	4.3373	5.4388
3.5491	3.6896	3.8193		2.7721	2.7213	2.8722		3.6431	3.8325	5.2042		3.96625	4.4749	5.08175		4.2894	5.1173	4.9593
3.68525	3.5146	3.73885		2.935	2.7323	2.9141		3.3473	4.1169	8.609		3.7112	4.74825	6.86995		4.0751	5.3796	5.1309
3.46665	3.86805	3.3879		2.6991	2.7867	2.869		3.9271	4.5349	4.3025		3.98065	4.856	5.11745		4.0342	5.1771	5.9324
3.33885	3.82615	3.78965		2.6607	2.933	2.7283		3.495	4.115	5.2508		3.77395	4.20295	5.637		4.0529	4.2909	6.0232
3.3241	3.51775	3.51645		2.6672	2.6382	2.8305		3.5235	4.0342	6.5729		3.9858	4.73745	6.1294		4.4481	5.4407	5.6859
3.54185	3.4513	3.31495		2.7376	2.7325	2.7644		4.0008	4.5789	5.5418		4.1101	5.09795	5.45265		4.2194	5.617	5.3635
3.67695	3.3809	3.7702		2.9104	2.7789	2.6993		4.0196	3.8992	4.4346		4.2377	3.73875	4.54645		4.4558	3.5783	4.6583
3.41145	3.35945	3.426		2.7044	2.6662	2.8193		3.3961	3.7829	5.252		3.3441	3.9725	5.22605		3.2921	4.1621	5.2001
3.52885	3.44665	3.8819		2.6761	2.7175	2.909		3.7569	3.9163	4.3581		3.6671	4.26725	4.7597		3.5773	4.6182	5.1613
3.341	3.7571	3.6624		2.5753	2.9387	2.6968		3.3959	3.7805	5.5578		3.45625	4.17335	5.8659		3.5166	4.5662	6.174
3.45535	3.3996	3.54895		2.7979	2.7799	2.5932		3.9098	3.6492	5.957		4.1699	4.1538	5.50235		4.43	4.6584	5.0477
3.4428	3.6708	3.56185		2.7256	2.7955	2.825		4.0693	3.9798	5.3976		4.38765	4.7579	5.2517		4.706	5.536	5.1058
3.60895	3.5391	3.96465		2.6713	2.7957	3.2477		3.4151	4.1419	9.0595		3.61845	4.6529	7.533		3.8218	5.1639	6.0065
3.20585	3.8182	3.3013		2.6405	2.8107	2.6396		2.7325	3.7535	4.686		3.63935	4.34135	5.2701		4.5462	4.9292	5.8542
3.55325	3.249	3.6122		2.9923	2.5976	2.9027		3.4963	3.895	4.5918		4.11435	4.4422	5.3159		4.7324	4.9894	6.04
3.2832	3.38265	3.5454		2.6406	2.5711	2.7192		3.4296	4.6183	4.1859		4.24025	4.91875	4.64325		5.0509	5.2192	5.1006
3.59625	3.34005	4.04775		2.6731	2.7369	2.9665		3.5687	3.6045	7.2304		3.9916	4.75485	6.40475		4.4145	5.9052	5.5791
3.4599	3.67805	4.1842		2.7156	2.7135	2.7541		3.8129	4.0346	4.1703		3.73495	4.18855	4.5445		3.657	4.3425	4.9187
3.4051	3.4146	3.4518		2.8484	2.6558	2.7446		4.1853	3.9967	6.1401		4.584	4.28625	6.0303		4.9827	4.5758	5.9205
3.72185	3.53055	3.71695		2.7897	2.6376	2.7123		3.9284	9.2858	4.0261		4.05465	7.15685	4.48165		4.1809	5.0279	4.9372
3.63565	3.24105	3.6837		2.8609	2.5923	2.9404		4.053	3.7457	6.3896		4.3981	4.5599	5.72665		4.7432	5.3741	5.0637
3.38735	3.4802	3.82435		2.6946	2.7138	2.7989		3.6644	4.192	4.7173		3.6592	4.4686	5.3741		3.654	4.7452	6.0309
3.3916	3.3106	4.3193		2.7324	2.6193	3.1289		4.0581	3.9535	7.9096		4.38035	4.8114	7.11305		4.7026	5.6693	6.3165
3.21045	3.56065	3.6502		2.7562	2.8567	2.5796		3.4777	8.8287	4.192		3.9381	7.14925	4.6164		4.3985	5.4698	5.0408
3.56925	3.5546	4.0645		2.6287	2.6916	3.337		3.5478	3.9193	8.6643		3.82735	4.8529	7.0644		4.1069	5.7865	5.4645
3.66895	3.59325	3.64005		2.8442	3.2417	2.7561		3.4901	4.1631	5.8753		4.75855	4.56735	5.8795		6.027	4.9716	5.8837
3.6725	3.53385	3.8099		2.9955	2.8842	2.8561		3.5947	3.6162	4.663		3.9182	4.37345	5.38715		4.2417	5.1307	6.1113
3.56045	3.6266	4.49335		2.7616	2.9114	2.7013		3.6368	4.5212	4.3527		4.1551	4.76855	5.06855		4.6734	5.0159	5.7844
3.7725	3.43945	3.46055		2.7141	2.7165	2.726		3.654	3.9314	5.6223		4.1371	4.56695	5.9194		4.6202	5.2025	6.2165
3.4422	3.5639	4.55215		2.7114	2.6392	2.7563		4.0436	4.0564	9.1252		4.30965	4.12345	8.10485		4.5757	4.1905	7.0845
3.6425	3.9894	3.4148		2.7354	2.7313	2.7374		3.7512	4.4852	3.9264		3.5876	4.5527	4.35285		3.424	4.6202	4.7793
3.71495	3.4833	4.0777		2.7519	2.7313	2.9821		3.7637	4.0129	5.9859		3.8451	4.88855	5.55995		3.9265	5.7642	5.134
3.4883	3.60655	3.8249		2.7672	2.8405	3.3825		3.553	3.8992	9.5112		4.6764	4.41725	7.3388		5.7998	4.9353	5.1664
3.5579	3.66075	3.5312		2.7601	2.676	2.6123		4.1328	4.3701	4.2983		4.50015	5.11545	4.7102		4.8675	5.8608	5.1221
3.7401	3.59715	3.70055		2.7211	2.5593	2.7533		3.4935	4.2317	7.4065		4.0569	4.51175	6.3328		4.6203	4.7918	5.2591
3.50035	4.1597	3.98445		2.7707	2.8325	2.9394		3.5065	5.208	4.3642		3.73135	5.0735	4.98485		3.9562	4.939	5.6055
3.5747	3.41095	3.64595		2.8821	3.0607	2.6618		3.8575	8.6872	4.8046		4.47495	6.156	4.9451		5.0924	3.6248	5.0856
3.4276	3.5547	3.5073		2.6708	2.7882	2.8685		3.8842	3.5231	4.3278		4.3416	4.43995	4.4897		4.799	5.3568	4.6516
3.3433	3.421	3.4413		2.9756	2.7323	2.9421		3.5264	4.334	5.5757		3.8499	4.5233	5.9138		4.1734	4.7126	6.2519
3.17075	3.4153	3.8808		2.5605	3.1017	3.5697		3.4788	5.2208	6.371		3.50495	5.33905	5.92405		3.5311	5.4573	5.4771
3.6439	3.3877	3.5541		2.8721	2.649	2.8045		4.1246	3.6316	5.1772		4.2767	4.25345	5.02855		4.4288	4.8753	4.8799
3.77425	3.5016	3.72265		2.6824	2.7135	2.6712		3.4439	4.2034	4.9431		4.1059	4.66315	5.07415		4.7679	5.1229	5.2052
3.70465	4.24295	3.6205		2.6848	2.7413	3.0982		3.9524	4.2919	7.9739		4.02625	4.8761	7.31695		4.1001	5.4603	6.66
3.82265	3.7305	3.5811		3.0228	2.7243	2.6782		3.9418	4.5894	6.7222		4.39735	4.71235	5.7682		4.8529	4.8353	4.8142
3.5668	3.26745	3.46695		2.7848	2.8088	2.8077		3.7549	3.9843	5.2564		5.0882	5.0484	5.56955		6.4215	6.1125	5.8827
3.4794	3.7216	3.6171		2.7631	2.9046	2.9138		3.3781	3.6215	5.0532		3.56905	4.25225	4.88595		3.76	4.883	4.7187
3.5248	3.51365	3.8302		2.701	2.7017	2.5695		3.7948	5.1593	3.8665		4.2787	5.5214	3.81225		4.7626	5.8835	3.758
3.558	3.7276	3.3239		2.9087	2.917	2.7574		4.0234	3.378	5.6941		4.5142	3.8704	5.66095		5.005	4.3628	5.6278
3.4251	3.3714	3.5523		2.7427	3.0429	2.7151		3.8571	6.283	3.7724		4.4406	5.51475	4.34295		5.0241	4.7465	4.9135
3.79645	3.944	3.5175		2.7893	3.0256	2.7246		3.9547	4.1939	6.0951		4.179	5.12945	5.4041		4.4033	6.065	4.7131
3.5134	3.68925	3.8931		2.861	2.6654	3.3504		4.3995	4.0115	6.4509		4.4324	4.39885	5.77345		4.4653	4.7862	5.096
3.6233	3.26425	3.7536		2.7965	2.6253	2.6189		3.4812	4.2587	5.6091		3.98315	4.78305	5.21325		4.4851	5.3074	4.8174
3.656	3.8911	3.6823		2.6501	2.9906	2.7841		3.7413	3.917	6.8325		4.55875	4.3037	6.5638		5.3762	4.6904	6.2951
3.4475	3.60425	4.18205		2.8052	2.7381	3.0758		4.0425	6.2351	8.4651		4.2553	5.913	7.59275		4.4681	5.5909	6.7204
3.6413	3.444	3.77455		2.7484	2.619	2.7511		3.6705	4.0078	8.1504		4.0506	4.81215	7.07975		4.4307	5.6165	6.0091
3.39715	4.43915	3.6552		2.7857	2.9751	2.6885		3.6965	4.7009	5.3072		4.5027	4.63695	5.18705		5.3089	4.573	5.0669
3.66245	3.525	3.64005		2.8391	2.722	4.4092		4.0898	3.6936	7.6627		4.03245	3.8554	6.703		3.9751	4.0172	5.7433
3.71475	3.6435	3.55145		2.7948	2.8952	2.8395		3.9374	5.4524	4.6866		3.92955	4.94835	4.73215		3.9217	4.4443	4.7777
3.3957	3.5663	3.49735		2.7613	2.6973	2.8464		3.5572	3.8012	5.1145		3.97365	4.4026	5.2537		4.3901	5.004	5.3929
3.62555	3.84105	4.2519		3.1014	3.4583	2.8304		3.931	4.7297	5.1424		4.67	4.4987	4.9711		5.409	4.2677	4.7998
3.63885	3.79135	3.6318		2.8297	2.7751	2.9534		3.9383	8.2846	4.4749		4.20385	7.25165	4.789		4.4694	6.2187	5.1031
3.5504	3.43145	3.5601		2.7311	2.6944	3.0834		3.7587	3.9913	6.8557		5.09785	4.43365	6.0737		6.437	4.876	5.2917
3.51285	3.5377	3.6376		2.8669	2.8194	3.0963		3.8233	4.3147	4.432		4.42095	4.58815	4.71865		5.0186	4.8616	5.0053
3.4275	3.7575	4.4345		2.6545	2.8447	2.7344		3.6428	4.2732	5.3013		4.10835	4.3621	5.75265		4.5739	4.451	6.204
3.808	3.73375	3.4545		2.8133	2.985	2.8753		3.6737	4.0271	4.6871		4.1079	4.3818	5.3405		4.5421	4.7365	5.9939
3.5526	3.2799	3.66015		2.7884	2.6652	2.915		3.8633	4.7468	5.5238		4.4494	5.679	5.43345		5.0355	6.6112	5.3431
3.46965	4.0533			2.7227	2.8092			3.7389	3.8773			3.7693	4.0771			3.7997	4.2769
3.5255	3.51935			2.6819	2.6738			4.3674	4.5851			4.5007	5.22125			4.634	5.8574
3.51445	3.88125			2.7018	2.9327			3.7274	7.4139			3.9183	6.521			4.1092	5.6281
3.23195	3.5711			2.6964	2.7122			3.3218	3.4018			4.2252	4.1475			5.1286	4.8932
3.8091	3.4292			2.7741	2.7753			4.3121	3.884			4.7557	4.53445			5.1993	5.1849
3.65565	3.5921			2.7293	2.9419			4.0586	3.9694			3.92935	5.04985			3.8001	6.1303
3.37905	3.6319			2.8663	2.8582			3.9313	4.3065			4.247	5.28885			4.5627	6.2712
3.612	4.07835			2.7136	3.0885			4.0853	4.5242			4.71895	4.9209			5.3526	5.3176
3.55045	4.17435			2.7762	2.9999			4.0564	4.1034			3.9953	4.3672			3.9342	4.631
3.30985	3.6482			2.9178	3.1241			3.9895	4.7433			4.2218	5.05255			4.4541	5.3618
3.52075	3.42555			2.8191	2.6321			3.6441	5.8326			3.86965	5.03815			4.0952	4.2437
3.9145	3.86775			3.0256	2.7276			4.4712	3.9643			4.79035	3.8417			5.1095	3.7191
3.4808	3.5517			2.6231	2.6495			3.6373	3.8622			4.5419	4.0793			5.4465	4.2964
3.73275	3.59895			2.9119	2.7178			3.9932	6.3886			4.37165	6.1778			4.7501	5.967
3.67455	3.29655			2.7015	2.6494			3.8604	5.2855			3.98335	5.20435			4.1063	5.1232
3.751	3.54705			2.8312	2.604			3.6384	3.82			3.9592	3.7505			4.28	3.681
3.9648	4.16065			2.9089	2.7945			3.8817	4.5154			3.7527	4.6167			3.6237	4.718
3.7817	3.6398			2.846	2.8625			4.0528	3.5728			4.36095	4.6051			4.6691	5.6374
3.64165	3.6388			2.5753	2.667			4.2027	3.9062			4.53505	4.1519			4.8674	4.3976
3.43655	3.6817			2.6951	2.6878			3.6171	3.5425			3.95425	4.15945			4.2914	4.7764
3.4114	3.73845			2.8382	2.6766			3.5091	4.5116			3.99735	4.7316			4.4856	4.9516
3.62195	3.31455			2.8505	2.857			3.8962	4.3292			3.824	4.2547			3.7518	4.1802
3.5833	3.4887			2.7191	2.7762			5.1834	3.9396			5.2038	4.94415			5.2242	5.9487
3.7435	3.94105			2.824	2.9723			3.9302	3.8417			4.357	4.1701			4.7838	4.4985
3.5234	3.9464			2.7752	2.9341			3.9823	4.663			4.4519	4.76405			4.9215	4.8651
3.69245	3.6688			2.7076	2.8047			3.7147	5.117			4.10515	5.04405			4.4956	4.9711
3.60045	3.62065			2.6142	2.9151			4.1132	4.461			4.0082	4.3486			3.9032	4.2362
3.7712	3.21665			2.8753	2.7868			3.3915	4.2141			3.8544	4.7988			4.3173	5.3835
3.5596	3.76765			2.7543	2.813			4.0017	3.9143			5.06975	4.07695			6.1378	4.2396
3.8173	3.4197			2.7237	2.7202			3.6006	3.8055			4.26085	4.67735			4.9211	5.5492
3.70035	3.4833			2.6209	2.5732			3.8591	3.7828			3.829	4.506			3.7989	5.2292
3.62945	3.6593			2.6905	2.9123			3.99	4.8893			4.30805	5.16455			4.6261	5.4398
3.49545	3.786			2.7865	2.8821			3.9267	4.2451			4.72155	4.76515			5.5164	5.2852
3.7159	3.5926			2.6365	2.6766			3.8611	5.2266			4.03215	5.15535			4.2032	5.0841
3.2916	3.6103			2.9946	2.6473			3.5841	4.0773			4.313	4.75735			5.0419	5.4374
3.37145	3.30315			2.5692	2.6947			3.5248	4.1441			4.4666	5.67445			5.4084	7.2048
3.72675	3.43495			2.731	2.7664			3.6754	3.854			4.4264	4.1272			5.1774	4.4004
3.55465	3.81685			2.873	2.8429			4.26	5.5064			4.91555	5.21675			5.5711	4.9271
3.7441	3.4646			2.7534	2.6733			3.6235	3.7799			4.03655	4.3173			4.4496	4.8547
3.352	3.5386			2.6843	2.8358			3.9648	3.9487			5.13945	4.4634			6.3141	4.9781
3.43785	3.3452			2.732	2.6368			3.705	3.8361			4.0783	4.64545			4.4516	5.4548
3.70835	3.4181			2.8621	2.8037			3.903	5.8993			4.1385	5.5185			4.374	5.1377
3.43935	3.8016			2.7104	2.9552			3.9202	3.956			4.4213	4.2511			4.9224	4.5462
3.9747	3.7619			2.9254	2.7707			5.3679	5.941			5.11215	5.6999			4.8564	5.4588
3.6311	3.6973			2.7826	3.0048			4.4022	3.8323			5.62325	4.32095			6.8443	4.8096
3.9673	3.67			2.6286	2.7032			3.9314	4.1021			4.40765	4.82635			4.8839	5.5506
4.0946	3.86515			3.0145	2.7765			5.9467	5.0316			5.35505	4.76595			4.7634	4.5003
3.73485	3.4915			2.7697	2.8323			4.3271	3.9386			4.52555	4.8345			4.724	5.7304
3.68915	4.0006			2.8993	2.8376			3.9177	4.0837			4.36595	4.36535			4.8142	4.647
3.7204	3.3285			2.6765	2.805			3.8523	3.9088			4.6603	4.0323			5.4683	4.1558
3.6736	3.399			2.8137	2.6217			4.2427	3.9958			4.07705	4.5591			3.9114	5.1224
3.5796	3.44375			2.7387	2.7987			3.8681	4.7131			4.0793	5.4326			4.2905	6.1521
3.5458	3.64995			2.802	2.8944			3.9306	4.2566			4.09245	4.79115			4.2543	5.3257
3.75875	3.4969			2.7842	2.7079			7.9875	4.1606			6.38765	4.44325			4.7878	4.7259
3.5222	3.79945			2.8262	2.6798			4.9769	4.292			4.84785	4.80805			4.7188	5.3241
	3.4751				2.8879				3.5802				3.78235				3.9845
	4.0598				3.009				3.9138				4.46725				5.0207
	3.5622				2.749				4.3733				4.49235				4.6114
	3.87745				2.6619				4.3955				4.83825				5.281
	4.0542				2.7168				5.089				5.34605				5.6031
	3.48865				2.8117				3.7149				4.2037				4.6925
	3.38495				2.7942				3.7318				4.2005				4.6692
	3.8502				2.8277				4.5679				4.5215				4.4751
	3.82715				4.5152				8.8575				6.9689				5.0803
	3.8348				2.8166				4.0269				4.2538				4.4807
	4.05215				2.7419				3.9865				4.05305				4.1196
	3.5333				2.8503				3.9748				4.32355				4.6723
	3.69155				2.6853				3.7365				4.49165				5.2468
	4.0162				4.5094				8.0297				6.4067				4.7837
	3.85465				2.9914				4.6436				5.02625				5.4089
	3.5578				2.7242				5.4749				4.9058				4.3367
	3.8269				2.6819				4.4412				4.4723				4.5034
	3.6302				2.6688				5.3663				4.85045				4.3346
	3.4756				2.8162				4.8289				4.88765				4.9464
	4.0891				2.7815				4.4942				4.59925				4.7043
	3.46875				2.7636				3.6571				4.1953				4.7335
	3.39155				2.7453				3.6376				4.2204				4.8032
	3.6547				2.6877				3.9419				4.5266				5.1113
	3.97495				2.9384				3.9991				4.17115				4.3432
	3.4638				2.6274				4.3981				4.93175				5.4654
	3.8005				2.5803				4.1901				4.5589				4.9277
	3.6654				2.6792				3.9118				4.36				4.8082
	3.55145				2.7999				4.3328				4.5389				4.745
	3.6095				2.7729				4.0161				4.34335				4.6706
	3.21915				2.7913				3.6814				3.9749				4.2684
	3.3476				2.699				4.1285				4.7384				5.3483
	3.76185				2.7036				3.7974				4.55455				5.3117
	3.60415				2.7083				7.4135				5.9112				4.4089
	3.4245				2.7129				6.7395				5.83855				4.9376
	3.77205				2.8042				3.9832				4.4543				4.9254
	3.71535				2.8156				5.5428				5.471				5.3992
	3.54345				2.7695				6.6325				5.7806				4.9287
	3.6763				2.7654				5.5312				5.0028				4.4744
	3.5959				2.662				5.129				5.15735				5.1857
	3.81025				2.8257				4.6498				4.84835				5.0469
	3.4407				2.7582				5.9749				5.7886				5.6023
	3.7246				2.8319				5.6558				5.9498				6.2438
	3.59915				2.8654				5.5355				5.6473				5.7591
	3.1958				2.7343				5.254				5.5738				5.8936
	3.46695				2.6792				3.9486				4.3627				4.7768
	3.9089				2.9242				6.2211				5.69895				5.1768
	3.4845				2.7664				3.7689				4.87				5.9711
	3.3089				2.9802				4.8543				5.1519				5.4495
	3.79725				2.7761				5.4195				5.5015				5.5835
	4.58415				2.7945				8.5295				7.17465				5.8198
	4.0682				2.7876				4.3224				4.722				5.1216
	3.24605				2.5666				5.3735				5.21895				5.0644
	3.6472				2.7418				4.8234				5.3329				5.8424
	3.88595				2.6731				6.1065				5.5564				5.0063
	4.1209				2.7815				5.2472				5.40365				5.5601
	3.35815				2.6691				4.0348				4.4388				4.8428
	3.7912				2.859				3.7739				4.35875				4.9436
	3.5562				2.8363				3.9336				4.8123				5.691
	3.48325				2.7237				4.1019				5.1267				6.1515
	3.5215				2.8131				4.0938				4.28205				4.4703
	3.886				2.6287				4.1356				4.56825				5.0009
	3.6178				2.9577				4.572				4.7544				4.9368
	3.4478				2.584				4.3201				4.8121				5.3041
	3.72305				2.8089				4.238				4.4659				4.6938
	3.5851				2.8221				6.4032				6.0789				5.7546
	3.8462				2.8014				4.1626				4.46585				4.7691
	3.52195				2.7713				6.279				5.62425				4.9695
	3.55375				2.672				4.159				4.80195				5.4449
	3.7061				2.9107				4.1311				4.85545				5.5798
	4.15895				3.3646				4.4112				4.89335				5.3755
	3.51765				2.7409				4.1554				4.3191				4.4828
	3.69195				2.7009				4.1785				4.3083				4.4381
	3.8286				3.4953				9.0463				7.4437				5.8411
	3.53885				2.8994				7.7088				7.52115				7.3335
	4.01265				2.6481				4.6468				5.06955				5.4923
	3.4998				2.8894				7.8022				7.00375				6.2053
	3.4249				2.6512				3.5944				4.1925				4.7906
	3.429				2.6497				4.4707				5.20445				5.9382
	3.89815				2.7555				4.1608				4.3231				4.4854
	3.77435				2.7073				3.999				4.70115				5.4033
	3.57325				2.6714				4.1969				4.65945				5.122
	3.60165				2.7491				6.3204				6.24225				6.1641
	3.70715				2.8891				4.6087				4.69675				4.7848
	3.70455				2.9629				6.8036				6.149				5.4944
	3.61625				3.0104				6.2623				6.1395				6.0167
	3.59985				2.5878				4.7024				4.86245				5.0225
	3.94305				2.8117				9.533				8.90535				8.2777
	3.58135				2.6974				3.9139				4.23105				4.5482
	3.8321				2.6644				4.8274				4.479				4.1306
	3.54015				2.6724				3.8257				4.26575				4.7058
	3.56675				3.0797				4.2122				4.94855				5.6849
	3.61665				2.7712				5.8322				5.46265				5.0931
	3.52915				2.8097				7.6076				6.4294				5.2512
	3.5668				2.7083				5.8199				6.0832				6.3465
	3.8414				2.6158				5.0021				5.31925				5.6364
	3.54145				2.8174				6.0628				5.7918				5.5208
	3.7608				2.6894				8.027				6.6503				5.2736
	3.46675				2.7783				5.5765				5.0064				4.4363
	3.488				2.9563				4.436				4.8418				5.2476
	3.46375				2.7407				3.9676				4.38475				4.8019
	3.8158				2.7566				4.5138				4.7754				5.037
	3.80345				3.2839				8.1757				7.2067				6.2377
	3.51845				2.6839				4.1399				4.7918				5.4437
	3.36865				2.8224				4.273				4.9171				5.5612
	3.40905				2.5957				6.7484				6.35155				5.9547
	3.7086				2.8003				4.1911				4.28445				4.3778
	3.6066				2.7978				5.6478				6.4186				7.1894
	3.597				2.7896				3.9938				4.4154				4.837
	3.7125				2.9923				5.476				5.1437				4.8114
	3.33845				3.0832				5.6672				5.3407				5.0142
	3.8158				2.7566				5.7186				5.53225				5.3459
	4.09085				2.6479				4.4499				4.90555				5.3612
	3.9263				2.6498				4.4496				4.62675				4.8039
	4.0615				2.671				5.9517				5.3828				4.8139
	3.68845				2.8424				4.4295				4.60285				4.7762
	3.54215				2.689				4.5773				4.76685				4.9564
	3.5533				2.8187				7.9936				6.6818				5.37
	3.73525				2.8696				3.8272				4.4221				5.017
	3.6714				2.7724				5.064				5.1143				5.1646
	3.4485				2.7406				4.5047				4.83745				5.1702
	4.1213				2.7874				5.6221				5.1479				4.6737
	3.91915				2.6744				6.1529				5.44545				4.738
	3.5095				2.8002				5.1224				5.18355				5.2447
	3.35775				2.6749				7.1245				6.0232				4.9219
	3.4669				2.6718				8.0982				6.18595				4.2737
	3.7651				2.5859				5.9489				5.0861				4.2233
	3.60285				2.9912				3.7896				4.1817				4.5738
	3.43265				2.6925				3.9361				4.69475				5.4534
	3.61695				2.7731				3.9738				4.37385				4.7739
	3.6991				2.7182				7.0769				6.54625				6.0156
	3.475				2.7003				4.0751				4.1757				4.2763
	4.0134				2.7374				8.8852				7.338				5.7908
	3.97145				2.873				3.864				4.76				5.656
	3.772				2.7302				5.6526				5.84835				6.0441
	3.5358				2.6332				3.5412				4.14085				4.7405
	3.67455				3.2179				9.7007				7.3977				5.0947
	3.4651				2.8054				4.6706				4.82965				4.9887
	3.7631				2.8429				4.3078				4.74245				5.1771
	3.93595				2.8613				4.0416				4.21055				4.3795
	3.48415				2.6368				3.83				4.84605				5.8621
	3.6504				2.8534				7.6812				6.17875				4.6763
	3.57395				2.7158				4.1185				4.53155				4.9446
	3.94495				2.9674				5.7434				5.8579				5.9724
	3.92785				2.6409				3.8606				4.0168				4.173
	3.404				2.5595				3.912				4.84305				5.7741
	3.80115				3.0943				7.8277				6.40155				4.9754
	3.4274				2.6984				5.4238				4.96785				4.5119
	3.5236				2.8623				5.4548				5.26585				5.0769
	3.61835				2.8052				4.3467				4.78225				5.2178
	3.876				3.026				4.2446				4.4647				4.6848
	3.43565				2.7072				3.8153				4.30085				4.7864
	3.7747				2.7717				6.1806				5.885				5.5894
	4.01835				2.6917				3.9567				4.50235				5.048
	3.50345				2.7369				4.6736				4.62445				4.5753
	3.7817				2.9926				3.9388				4.0584				4.178
	3.71335				2.9207				5.8919				5.23305				4.5742
	3.5336				2.8621				7.2142				6.81215				6.4101
	3.76035				2.7431				5.2521				5.04425				4.8364
	4.27105				2.6789				4.3013				4.6733				5.0453
	3.5693				2.8419				3.8965				4.73995				5.5834
	3.53025				2.689				4.1147				4.34175				4.5688
	3.43275				3.0551				5.7427				5.4333				5.1239
	3.7219				3.022				9.2735				8.16625				7.059
	3.6503				2.8281				4.5785				4.9965				5.4145
	3.5526				2.8142				4.1051				4.46805				4.831
	3.71715				2.754				5.6523				5.51885				5.3854
	3.6878				2.8644				4.6695				5.32655				5.9836
	3.60925				2.6409				7.046				6.435				5.824
	3.23025				2.8654				7.5009				6.33735				5.1738
	3.7402				2.7674				5.6816				6.0226				6.3636
	3.49305				2.8653				4.0215				4.22225				4.423
	3.5407				2.788				7.1818				6.18235				5.1829
	4.1634				2.7035				4.4414				4.54295				4.6445
	3.67735				2.7635				4.5658				4.7194				4.873
	3.5858				2.745				3.6218				4.4562				5.2906
	3.44405				2.7749				4.0097				4.47975				4.9498
	3.741				2.6953				4.0905				4.79565				5.5008
	3.4424				2.6902				3.4014				4.0977				4.794
	3.57505				3.0937				4.7893				5.0113				5.2333
	4.1125				2.8401				6.0172				5.66455				5.3119
	3.73575				2.7151				4.5282				4.67245				4.8167
	3.52755				2.63				4.1534				4.64375				5.1341
	4.54225				2.7189				6.5164				5.9479				5.3794
	3.4236				2.7918				7.4682				6.8685				6.2688
	3.68925				2.7805				4.0194				4.5477				5.076
	3.5317				2.6402				5.6788				5.5929				5.507
	3.5601				2.6923				4.1408				4.4754				4.81
	3.4306				2.7348				3.857				4.22955				4.6021
	3.7201				2.6975				4.1354				4.29895				4.4625
	3.8402				2.7486				5.0166				5.0796				5.1426
	3.6672				2.6191				4.8009				5.33865				5.8764
	3.6848				2.8163				3.5783				4.25775				4.9372
	4.3917				3.3995				5.0323				4.8983				4.7643
	3.6767				2.6972				5.9123				6.27725				6.6422
	3.6414				2.7481				3.9384				5.0072				6.076
	3.69905				2.728				4.1431				4.54595				4.9488
	3.6554				2.7975				6.8762				6.371				5.8658
	3.8556				2.5849				4.4156				4.5128				4.61
	3.48205				2.5555				4.3135				4.599				4.8845
	3.4062				2.657				5.7691				5.811				5.8529
	3.4607				2.6401				3.9897				4.46885				4.948
	3.84255				2.889				6.7398				6.54905				6.3583
	4.1895				2.6945				5.675				5.70375				5.7325
	3.8686				2.7992				6.1116				5.68285				5.2541
	3.69495				2.7855				4.5697				4.8267				5.0837
	3.51315				2.7553				4.5635				4.78975				5.016
	3.4235				2.7249				3.9199				4.36295				4.806
	3.7972				2.9271				5.1863				5.1298				5.0733
	3.59515				3.2549				8.1994				7.18465				6.1699
	3.44415				3.0424				4.5113				5.11105				5.7108
	3.5006				2.7465				4.671				4.5643				4.4576
	3.7903				2.828				4.0233				4.3234				4.6235
	3.7606				3.145				5.8241				5.34375				4.8634
	3.63835				2.7457				4.2431				4.6913				5.1395
	3.7818				2.7003				5.4537				5.17985				4.906
	3.7368				2.7329				6.4797				6.72945				6.9792
	3.8288				2.866				4.1926				4.5055				4.8184
	3.42905				2.5436				5.4361				5.25415				5.0722
	3.75945				2.87				4.3389				4.60555				4.8722
	3.4974				2.6972				6.8463				6.8071				6.7679
	3.5442				2.7891				3.8631				4.2522				4.6413
	4.23045				2.7205				4.3403				4.8048				5.2693
	3.40905				2.6876				4.269				4.2973				4.3256
	3.87825				2.933				8.7379				7.32845				5.919
	3.58105				2.647				4.3041				4.46795				4.6318
	3.7373				2.7169				4.2989				4.61875				4.9386
	3.6944				2.5418				4.5697				5.2929				6.0161
	3.56245				2.7295				8.2174				7.52625				6.8351
	3.9751				2.8013				5.1877				5.5732				5.9587
	3.7437				2.7139				5.7021				5.59355				5.485
	3.55745				2.8202				4.8694				4.98765				5.1059
	4.0433				2.7161				5.5751				5.3769				5.1787
	3.8368				2.8505				4.3323				5.18385				6.0354
	3.8948				3.0636				6.9115				6.1463				5.3811
	3.30985				2.7033				4.278				4.8702				5.4624
	3.7239				2.8847				8.2828				7.09205				5.9013
	3.53465				2.8934				4.8305				5.08935				5.3482
	3.7739				2.6931				7.2904				6.3236				5.3568
	3.841				2.807				4.2297				4.90835				5.587

## Sheet: Fig3a
	Z-score	P-value
TREM1 Signaling	3.742	5.9e-06
Interferon Signaling	2.53	3e-06
LPS/IL1 Mediated Inhibition of RXR Function	2.5	3.7e-11
Oncostatin M Signaling	2.449	0.0087
p38 MAPK Signaling	2.324	9.3e-05
Osteoarthritis Pathway	2.191	5.4e-10
Endocannabinoid Cancer Inhibition Pathway	2.183	0.00078
Acute Phase Response Signaling	2.132	6.6e-09
Role of IL17F in Allergic Inflammatory Airway Diseases	2.121	0.000977
IL17A Signaling in Gastric Cells	2	0.00467

## Sheet: Fig3e
cytokine	gene	log2FC	fdr
IFN	CXCL2	1.0959	1.47e-06
IFN	CCL24	-0.978704	2.19e-05
IFN	CXCL6	-0.894735	0.0564997
IFN	CXCL9	8.33527	8.93e-220
IFN	CXCL3	0.656545	0.00163332
IFN	CXCL5	0.529289	0.0576678
IFN	CXCL1	0.527452	0.0510312
IFN	CXCL10	8.48388	0
IFN	CXCL8	0.820309	0.000122619
IL13	CCL26	8.30414	0
IL13	CXCL2	0.505036	0.135547
IL13	CCL24	3.71985	4.81e-202
IL13	CXCL6	3.72475	0.0114363
IL13	CXCL9	0.690278	0.494394
IL13	CXCL3	-0.0401579	0.913709
IL13	CXCL5	-0.274801	0.603938
IL13	CXCL1	0.110094	0.679625
IL13	CXCL10	0.0208879	0.994451
IL13	CXCL8	-0.196744	0.52044
IL17A	CXCL2	0.899702	0.00143885
IL17A	CCL24	-0.731048	0.0134015
IL17A	CXCL6	1.2796	0.000841522
IL17A	CXCL9	-0.150357	0.906612
IL17A	CXCL3	0.652112	0.00718739
IL17A	CXCL5	1.59564	4.31e-12
IL17A	CXCL1	1.09933	2.06e-07
IL17A	CXCL10	0.144592	0.876966
IL17A	CXCL8	1.04917	3.74e-06
IL22	CXCL2	1.58255	3.26e-16
IL22	CXCL8	1.35515	4.48e-10
IL22	CXCL1	1.19289	9.23e-09
IL22	CXCL3	1.15117	3.45e-10
IL22	CXCL5	1.11035	1.44e-06
IL22	CXCL6	1.05093	0.00322281
IL22	CXCL9	0.168159	0.862912
IL22	CXCL10	-0.175792	0.830964
IL22	CCL24	-0.452487	0.112959
TNF	CXCL2	1.02724	7.73e-06
TNF	CCL24	0.000664715	0.999324
TNF	CXCL6	0.159379	0.894375
TNF	CXCL9	0.205002	0.862923
TNF	CXCL3	0.804991	0.000129778
TNF	CXCL5	0.701028	0.0227121
TNF	CXCL1	1.02368	6.23e-06
TNF	CXCL10	1.20364	7.08e-05
TNF	CXCL8	1.28213	2.36e-10

[truncated: 44 more sheets: Fig3f, Fig4a, Fig4b, Fig4c, Fig4d, Fig4e, Fig4f, Fig4g, Fig5a, Fig5b, Fig5c, Fig5d, Fig5e, Fig5F, Fig6a, Fig6b, Fig6d, Fig6e, Fig6g, Fig6h …]
